# Supplementary material for: Recognizing Emotions through Facial Expressions: A Largescale Experimental Study
Source: Int J Environ Res Public Health. 2020 Oct 12;17(20):7420. doi: 10.3390/ijerph17207420 (PMC7599941; doi:10.3390/ijerph17207420)
Supplement: Supplementary file 1 [file ijerph-17-07420-s001.zip]

Archive with 1 entries (1 files):
- ijerph-951096-si-proof-done.xlsx
