# Supplementary material for: Recognizing Emotions through Facial Expressions: A Largescale Experimental Study
Source: Int J Environ Res Public Health. 2020 Oct 12;17(20):7420. doi: 10.3390/ijerph17207420 (PMC7599941; doi:10.3390/ijerph17207420)
Supplement: Supplementary file 1 [file ijerph-17-07420-s001.zip › ijerph-951096-si-proof-done.xlsx]

## Sheet: Portuguese Data_RaFD
Participant	Block	Age	Sex	1	2	3	4	5	6	7	8	9	10	11	12	13	14	15	16	17	18	19	20	21	22	23	24	25	26	27	28	29	30	31	32	33	34	35	36	37	38	39	40	41	42	43	44	45	46
	1			Rafd090_32_Caucasian_female_disgusted_frontal.jpg	Rafd090_26_Caucasian_female_angry_frontal.jpg	Rafd090_18_Caucasian_female_neutral_frontal.jpg	Rafd090_30_Caucasian_male_fearful_frontal.jpg	Rafd090_38_Caucasian_male_contemptuous_frontal.jpg	Rafd090_15_Caucasian_male_disgusted_frontal.jpg	Rafd090_33_Caucasian_male_surprised_frontal.jpg	Rafd090_15_Caucasian_male_neutral_frontal.jpg	Rafd090_57_Caucasian_female_sad_frontal.jpg	Rafd090_07_Caucasian_male_angry_frontal.jpg	Rafd090_23_Caucasian_male_sad_frontal.jpg	Rafd090_56_Caucasian_female_angry_frontal.jpg	Rafd090_22_Caucasian_female_happy_frontal.jpg	Rafd090_36_Caucasian_male_happy_frontal.jpg	Rafd090_32_Caucasian_female_happy_frontal.jpg	Rafd090_30_Caucasian_male_happy_frontal.jpg	Rafd090_49_Caucasian_male_happy_frontal.jpg	Rafd090_19_Caucasian_female_sad_frontal.jpg	Rafd090_02_Caucasian_female_happy_frontal.jpg	Rafd090_25_Caucasian_male_neutral_frontal.jpg	Rafd090_02_Caucasian_female_surprised_frontal.jpg	Rafd090_04_Caucasian_female_happy_frontal.jpg	Rafd090_33_Caucasian_male_contemptuous_frontal.jpg	Rafd090_47_Caucasian_male_sad_frontal.jpg	Rafd090_26_Caucasian_female_fearful_frontal.jpg	Rafd090_36_Caucasian_male_sad_frontal.jpg	Rafd090_14_Caucasian_female_happy_frontal.jpg	Rafd090_22_Caucasian_female_neutral_frontal.jpg	Rafd090_28_Caucasian_male_disgusted_frontal.jpg	Rafd090_28_Caucasian_male_sad_frontal.jpg	Rafd090_01_Caucasian_female_disgusted_frontal.jpg	Rafd090_32_Caucasian_female_contemptuous_frontal.jpg	Rafd090_19_Caucasian_female_disgusted_frontal.jpg	Rafd090_46_Caucasian_male_angry_frontal.jpg	Rafd090_03_Caucasian_male_fearful_frontal.jpg	Rafd090_21_Caucasian_male_disgusted_frontal.jpg	Rafd090_47_Caucasian_male_angry_frontal.jpg	Rafd090_24_Caucasian_male_sad_frontal.jpg	Rafd090_20_Caucasian_male_sad_frontal.jpg	Rafd090_61_Caucasian_female_disgusted_frontal.jpg	Rafd090_30_Caucasian_male_neutral_frontal.jpg	Rafd090_18_Caucasian_female_angry_frontal.jpg	Rafd090_26_Caucasian_female_sad_frontal.jpg	Rafd090_25_Caucasian_male_fearful_frontal.jpg	Rafd090_28_Caucasian_male_surprised_frontal.jpg	Rafd090_27_Caucasian_female_surprised_frontal.jpg
A1	1	20	1	1	1	0	1	1	1	1	1	1	0	1	1	1	1	1	1	1	0	1	1	1	1	1	1	1	1	1	1	1	1	1	1	1	1	1	1	0	0	1	1	1	0	1	1	1	1
A10	1	19	1	1	0	1	1	1	1	1	1	1	1	1	1	1	1	1	1	1	1	1	1	1	1	0	1	1	1	1	1	1	1	1	1	1	1	1	0	1	1	0	0	1	0	1	1	1	1
A100	1	31	1	0	1	1	0	1	0	1	1	1	1	1	1	1	1	1	1	1	1	1	1	1	1	1	1	0	0	1	1	0	1	0	1	0	1	1	0	1	1	1	1	1	0	0	1	1	0
A101	1	19	1	0	0	1	0	1	1	1	1	1	0	1	1	1	1	1	1	1	0	1	1	1	1	1	1	1	1	1	1	0	0	0	0	1	1	0	1	1	1	1	1	1	0	0	0	1	1
A102	1	41	1	1	0	0	0	1	0	1	1	1	1	1	1	1	1	1	1	1	1	1	1	1	1	1	1	0	0	1	1	0	1	0	1	1	1	0	0	1	1	1	0	1	0	1	0	1	1
A103	1	21	1	1	0	0	0	1	1	1	1	1	0	1	0	1	1	1	1	1	0	1	1	1	1	1	1	1	1	1	0	1	0	1	1	1	0	0	1	0	1	1	1	1	0	1	1	1	1
A104	1	19	1	0	0	1	0	1	1	1	1	1	1	1	0	1	1	1	1	1	1	1	1	1	1	1	1	0	1	1	1	1	1	1	1	1	1	1	1	1	1	1	1	1	0	1	1	1	1
A105	1	26	1	1	0	0	0	0	0	0	0	0	0	0	0	0	1	1	1	1	0	1	1	1	1	1	0	1	1	1	1	1	1	1	1	1	1	1	0	1	0	1	1	1	0	1	1	1	1
A106	1	25	1	1	1	1	1	1	1	1	1	1	1	1	1	1	1	1	1	1	1	1	1	1	1	1	1	1	1	1	1	1	1	1	1	1	1	1	1	1	1	1	1	1	0	0	1	1	1
A107	1	20	1	1	0	1	0	1	1	1	1	1	1	1	0	1	1	1	1	1	1	1	1	1	1	1	1	1	1	1	1	1	1	1	1	1	1	1	1	1	1	1	1	1	0	1	1	1	1
A108	1	19	1	1	0	1	1	1	1	1	1	1	1	1	0	1	1	1	1	1	0	1	1	1	1	0	1	1	1	1	1	1	0	1	1	1	1	1	0	0	1	1	1	1	0	1	1	1	1
A109	1	19	1	1	1	1	1	1	1	1	1	1	1	1	1	1	1	1	1	1	1	1	1	1	1	0	1	1	1	1	1	1	0	1	0	1	1	1	1	0	1	1	1	1	0	1	1	1	1
A11	1	19	1	1	1	1	1	0	1	1	1	1	1	1	0	1	1	1	1	1	1	1	1	1	1	0	1	1	0	1	0	0	0	1	1	1	1	1	1	0	1	1	0	1	0	1	1	1	1
A12	1	20	1	1	0	1	1	1	1	1	1	1	1	1	1	1	1	1	1	1	0	1	1	1	1	1	1	1	0	1	1	0	1	1	0	1	1	1	0	0	0	1	1	1	0	1	1	1	1
A120	1	21	1	1	1	1	1	1	1	1	1	1	1	1	1	1	1	1	1	1	1	1	1	1	1	1	1	1	1	1	1	1	1	1	1	1	1	1	1	1	1	1	1	1	0	1	1	1	1
A121	1	19	1	1	1	1	1	1	1	1	1	1	1	1	1	1	1	1	1	1	1	1	1	1	1	1	1	1	1	1	1	1	1	1	1	1	1	1	1	1	0	1	1	1	0	1	1	1	1
A122	1	20	1	1	0	1	1	0	1	1	1	1	1	0	0	0	1	1	1	1	0	1	1	1	1	1	1	0	1	1	1	1	1	1	1	1	1	0	0	0	0	1	1	1	0	0	0	1	1
A123	1	19	1	1	1	1	1	1	0	0	1	1	1	1	1	1	1	1	1	1	1	1	1	0	1	1	1	1	1	1	1	1	1	1	1	1	1	0	1	1	1	1	1	1	1	1	1	1	1
A124	1	20	1	1	1	1	1	1	1	1	1	1	1	1	1	1	1	1	1	1	1	1	1	1	1	1	1	1	1	1	1	0	1	1	1	1	1	1	0	0	1	1	1	1	0	0	1	1	1
A125	1	20	1	1	1	1	1	1	1	1	1	1	1	1	1	1	1	1	1	1	1	1	1	1	1	0	1	1	1	1	1	1	1	1	1	1	1	1	1	1	1	1	1	1	0	1	1	1	1
A126	1	20	1	1	0	1	1	0	1	1	1	1	1	1	0	1	1	1	1	1	1	1	1	1	1	1	1	1	1	1	1	1	1	1	1	1	1	0	1	0	1	1	1	1	1	1	1	1	1
A127	1	19	2	1	1	1	1	1	1	1	1	1	1	1	1	1	1	1	1	1	1	1	1	1	1	1	1	1	1	1	1	1	1	1	1	1	1	1	1	1	1	1	1	1	0	1	1	1	1
A128	1	21	1	1	1	1	1	1	1	1	1	1	1	1	1	1	1	1	1	1	1	1	1	1	1	1	1	1	1	1	1	1	1	1	1	1	1	1	1	1	1	1	1	1	0	1	1	1	1
A129	1	20	1	1	1	1	0	0	0	0	1	1	1	1	1	1	1	1	1	1	1	1	1	1	1	1	1	1	1	1	0	1	1	1	1	1	1	1	1	1	0	1	1	1	1	1	1	1	1
A13	1	20	1	1	1	0	0	1	1	1	1	1	1	1	1	1	1	1	1	1	1	1	1	1	1	1	1	1	0	1	1	1	1	1	1	1	1	1	1	0	0	1	1	1	0	1	1	1	1
A130	1	19	1	1	1	1	1	1	1	1	1	1	1	1	0	1	1	1	1	1	1	1	1	1	1	1	1	1	1	1	1	1	1	1	1	1	1	1	1	1	1	1	1	1	0	1	1	1	1
A131	1	20	2	1	0	1	1	1	1	1	1	0	1	1	0	1	1	1	1	1	1	1	1	1	1	1	1	1	1	1	1	1	0	1	1	1	1	1	1	0	1	1	1	1	0	1	1	1	1
A132	1	19	1	1	1	1	1	1	1	1	1	1	1	1	1	1	1	1	1	1	1	1	1	1	1	1	1	1	1	1	1	1	1	1	1	1	1	0	1	1	1	1	1	1	0	1	1	1	1
A133	1	20	2	1	1	1	1	1	1	1	1	1	1	1	1	1	1	1	1	1	1	1	1	1	1	1	1	1	1	1	1	1	1	1	1	1	1	1	1	1	0	1	1	1	0	1	1	1	1
A134	1	20	1	1	0	1	1	1	1	1	1	1	1	1	0	1	1	1	1	1	1	1	1	1	1	1	1	1	1	1	1	0	1	1	1	1	1	1	1	0	1	1	1	1	0	1	1	1	1
A135	1	20	1	1	1	1	1	1	1	1	1	1	1	1	1	1	1	1	1	1	1	1	1	1	1	1	1	1	1	1	1	1	1	1	1	1	1	1	1	1	1	1	1	1	0	1	1	1	1
A136	1	19	1	0	1	1	1	1	0	1	1	1	1	1	1	1	1	1	1	1	1	1	1	1	1	1	1	1	1	1	1	1	1	1	1	1	1	1	1	1	1	1	1	1	0	1	1	1	1
A137	1	21	1	1	0	1	0	1	1	1	1	1	1	1	1	1	1	1	1	1	1	1	1	1	1	1	1	0	1	1	1	1	1	1	1	1	1	1	1	1	0	1	1	1	1	1	1	1	1
A138	1	20	1	0	0	1	1	1	1	1	1	1	1	1	0	1	1	1	1	1	0	1	1	1	1	0	1	1	1	1	1	1	0	1	0	1	1	1	0	0	0	1	1	1	0	1	1	1	1
A139	1	20	1	1	0	1	1	1	1	1	1	1	1	1	0	1	1	1	1	1	0	1	1	1	1	1	1	1	1	1	1	1	1	1	1	1	1	1	1	1	1	1	1	1	0	1	1	1	1
A14	1	20	1	1	0	0	0	1	1	1	1	1	1	1	1	1	1	1	1	1	1	1	1	1	1	1	1	1	0	1	1	0	0	1	1	1	1	1	1	1	0	1	1	1	0	1	1	1	1
A140	1	22	1	1	1	1	0	1	1	1	1	1	1	1	1	1	1	1	1	1	0	1	1	0	1	0	1	0	0	1	1	1	1	1	1	1	1	1	1	1	1	1	1	1	0	1	1	1	1
A141	1	19	1	1	0	1	0	1	1	1	1	1	1	1	0	1	1	1	1	1	0	1	1	1	1	1	1	1	1	1	1	1	1	1	1	1	1	1	1	0	1	1	1	1	0	1	1	1	1
A142	1	19	1	1	0	1	1	0	0	1	1	1	1	1	1	1	1	1	1	1	0	1	1	1	1	1	0	1	0	1	1	0	1	1	1	1	1	0	1	1	0	0	0	1	0	1	0	1	1
A143	1	20	1	1	0	0	0	0	1	1	1	1	1	1	0	1	1	1	1	1	0	1	1	0	0	0	0	0	0	1	1	0	1	1	1	1	1	1	1	0	1	1	1	1	0	0	1	1	1
A144	1	19	1	1	1	1	1	1	1	1	1	1	0	1	0	1	1	1	1	1	0	1	1	1	1	1	0	0	0	1	1	0	0	1	1	1	1	1	0	0	0	1	1	1	0	1	0	1	1
A145	1	19	1	1	1	1	0	1	1	1	1	1	1	1	0	1	1	1	1	1	1	1	1	0	1	1	0	1	1	1	1	1	1	1	1	1	1	1	1	1	1	1	0	1	0	1	1	1	1
A146	1	19	1	1	1	1	1	1	1	1	1	1	1	1	1	1	1	1	1	1	1	1	1	1	1	1	1	1	1	1	1	1	1	1	1	1	1	1	1	1	1	1	1	1	0	1	1	1	1
A147	1	19	1	1	1	1	1	1	1	1	1	1	1	1	1	1	1	1	1	1	1	1	1	1	1	1	1	1	1	1	1	1	1	1	1	1	1	0	1	1	1	1	1	1	0	1	1	0	0
A148	1	20	1	1	1	1	1	1	1	1	1	1	1	1	0	1	1	1	1	1	1	1	1	1	1	1	1	0	1	1	1	1	1	1	1	1	1	1	1	1	1	1	1	1	0	1	0	1	1
A149	1	22	1	1	1	1	0	1	1	1	1	1	1	1	1	1	1	1	1	1	0	1	1	1	1	1	1	1	1	1	0	1	1	1	1	1	1	1	1	1	1	1	1	1	1	0	1	1	1
A15	1	19	1	1	0	1	1	0	1	1	1	1	0	0	0	1	1	1	1	1	1	1	1	1	1	0	1	0	1	1	1	1	0	1	0	1	1	1	1	0	0	1	1	1	0	1	0	1	1
A150	1	19	1	1	1	1	1	0	1	1	1	1	1	1	1	1	1	1	1	1	1	1	1	1	1	1	1	1	1	1	1	1	1	1	1	1	1	1	1	1	1	1	1	1	1	0	1	1	1
A151	1	25	1	0	1	0	1	1	1	1	1	1	1	1	1	1	1	1	1	1	1	1	0	1	1	1	1	0	1	1	0	1	1	1	1	1	1	0	0	1	0	1	1	1	0	0	0	0	0
A152	1	18	2	1	0	1	0	0	0	1	1	1	1	1	0	1	1	1	1	1	0	1	1	1	1	1	1	0	1	1	1	1	0	1	1	1	1	0	0	0	1	1	1	1	0	0	1	1	1
A153	1	17	2	1	1	1	0	0	0	1	1	1	1	1	0	1	1	1	1	1	0	1	1	1	1	1	1	0	1	1	1	1	1	0	1	0	1	0	0	0	0	0	0	1	0	1	0	1	1
A154	1	17	2	1	0	1	1	0	0	1	1	1	1	1	0	1	1	1	1	1	1	1	1	1	1	1	1	1	1	1	1	0	0	0	0	1	1	1	1	1	0	1	1	1	0	0	1	1	1
A155	1	18	1	1	0	1	1	1	0	1	1	0	1	1	1	1	1	1	1	1	0	1	1	1	1	1	1	0	0	1	0	1	1	0	1	1	1	0	1	0	0	1	1	1	0	1	0	1	1
A156	1	18	1	1	1	0	0	1	1	1	1	1	0	1	0	1	1	1	1	1	1	1	1	1	1	0	1	1	0	1	1	0	1	1	1	1	1	1	0	1	1	1	1	1	0	1	1	1	1
A157	1	18	1	1	0	1	1	1	1	1	1	1	1	1	0	1	1	1	1	1	1	1	1	1	1	1	1	0	0	1	1	1	1	1	1	1	1	0	0	1	0	0	1	1	0	0	1	1	1
A158	1	18	2	1	0	1	1	0	0	1	1	1	1	1	0	1	1	1	1	1	0	1	1	1	1	1	1	0	1	1	1	1	1	1	1	0	1	1	1	0	0	1	0	1	0	0	1	1	1
A159	1	18	1	1	0	0	1	1	0	1	1	1	1	1	0	1	1	1	1	1	1	1	1	1	1	1	1	1	1	1	1	1	1	1	1	1	1	0	1	1	0	0	1	1	0	0	1	1	1
A16	1	26	1	0	0	1	0	1	0	1	1	1	0	1	1	1	1	1	1	1	1	1	1	1	1	0	1	0	0	1	1	0	0	0	1	1	1	1	1	1	0	0	0	1	0	0	1	0	1
A160	1	18	1	1	1	1	0	1	1	1	1	1	1	1	1	1	1	1	1	1	1	1	1	1	1	1	1	1	0	1	1	1	1	1	1	1	1	0	1	1	0	1	1	1	0	1	0	1	1
A161	1	18	2	1	0	1	1	1	1	1	1	1	1	0	0	1	1	1	1	1	1	1	1	1	1	1	0	0	0	1	1	1	0	1	0	1	1	1	1	1	1	1	1	1	0	0	1	1	1
A162	1	18	2	1	0	1	1	0	0	1	1	1	0	1	0	1	1	1	1	1	0	1	1	1	1	0	1	1	0	1	1	0	1	0	0	1	1	1	0	0	0	1	1	1	1	0	0	1	1
A163	1	18	1	1	1	1	0	1	1	1	1	1	1	1	1	1	1	1	1	1	1	1	1	1	1	1	0	0	0	1	1	1	1	1	1	1	1	1	1	1	0	0	1	1	0	1	1	1	1
A164	1	19	1	0	0	0	1	0	0	1	1	1	1	1	0	1	1	1	1	1	1	1	1	1	1	0	1	1	1	1	1	1	1	1	0	0	0	0	0	0	0	0	1	1	0	1	1	1	1
A165	1	18	1	1	0	1	1	0	1	1	1	1	1	1	0	1	1	1	1	0	0	1	1	1	1	1	1	1	0	1	1	1	0	1	1	1	1	1	1	1	0	0	1	1	0	0	1	1	1
A166	1	31	1	1	1	1	1	1	1	1	1	1	1	1	0	1	1	1	1	1	1	1	1	1	1	1	0	1	0	1	1	1	1	1	0	0	1	1	0	1	0	0	1	1	0	0	0	1	1
A167	1	18	2	1	0	1	1	0	1	1	1	1	1	1	0	1	1	1	1	1	1	1	1	1	1	0	1	1	0	1	1	1	1	1	0	1	1	0	1	0	0	0	1	1	0	0	0	1	1
A168	1	18	1	1	1	1	0	1	1	1	1	1	1	1	1	1	1	1	1	1	1	1	1	1	1	1	1	0	1	1	1	1	1	1	1	1	1	1	1	0	0	1	1	1	0	1	1	1	1
A169	1	20	1	1	0	1	1	1	1	1	1	1	1	1	0	1	1	1	1	1	0	1	1	0	1	1	1	1	1	1	1	1	1	1	1	1	0	1	1	0	1	1	1	1	0	1	0	1	1
A17	1	21	1	1	1	1	0	1	0	1	1	1	1	1	1	1	0	1	1	1	1	1	1	1	1	1	0	0	0	1	1	0	0	0	1	1	1	1	0	0	0	0	0	1	0	1	0	1	1
A170	1	18	1	1	1	1	1	0	1	1	1	1	1	1	1	1	1	1	1	1	0	1	1	0	1	1	0	1	1	1	1	1	1	0	0	1	1	0	1	1	1	1	1	1	0	0	0	1	1
A171	1	18	1	1	1	1	1	0	0	1	1	1	1	1	0	1	1	1	1	0	1	1	1	1	1	0	1	1	1	1	1	1	1	1	1	1	1	1	1	1	0	1	1	1	0	1	1	1	1
A172	1	18	1	1	0	1	1	0	0	1	1	1	1	1	0	1	1	1	1	1	1	1	1	1	1	1	1	1	1	1	1	0	0	1	1	1	0	1	1	1	1	0	1	1	0	0	1	1	1
A173	1	18	1	0	0	1	1	1	0	1	1	1	1	1	0	1	1	1	1	1	1	1	1	1	1	1	1	1	0	1	1	1	1	1	1	1	1	1	1	0	0	1	1	1	0	0	1	1	1
A174	1	21	1	1	0	1	1	1	1	1	1	1	0	1	0	1	1	1	1	1	0	1	1	0	1	1	0	0	0	1	1	0	1	0	0	0	1	1	0	1	0	1	0	1	0	0	0	1	1
A175	1	18	1	1	0	1	0	1	1	1	1	0	1	1	0	1	1	1	1	1	0	1	1	1	1	0	1	0	0	1	1	1	1	0	1	1	1	0	0	0	1	1	1	1	0	0	0	1	1
A176	1	18	1	1	0	1	0	1	0	1	1	1	1	0	1	1	1	1	1	1	0	1	1	1	1	1	0	1	0	1	1	0	0	0	1	0	1	0	0	1	0	0	1	1	1	0	1	1	1
A177	1	18	1	1	0	1	0	0	0	1	1	1	1	1	1	1	1	1	1	1	0	1	1	1	1	0	1	0	0	1	1	1	0	0	0	1	1	1	0	0	1	1	1	1	0	0	1	1	1
A178	1	18	2	1	1	1	1	0	1	1	1	1	1	1	0	1	1	1	1	1	1	1	1	1	1	1	1	1	1	1	1	1	1	1	1	1	1	0	1	0	1	1	1	1	0	0	1	1	1
A179	1	17	1	1	1	1	1	1	0	1	1	0	1	1	0	1	1	1	1	1	0	1	1	1	1	1	1	1	0	1	1	1	0	0	1	1	1	0	0	0	0	1	0	1	0	0	0	1	1
A18	1	20	1	0	0	1	0	0	0	1	1	1	0	1	0	1	0	1	0	0	1	1	1	0	1	0	0	1	0	1	1	1	0	0	0	1	1	1	0	0	0	0	1	1	0	0	0	0	1
A180	1	18	1	1	1	1	1	1	0	1	1	1	1	1	1	1	1	1	1	1	0	1	1	1	1	1	1	0	0	1	1	0	1	0	1	0	1	1	0	0	0	1	1	1	0	0	1	1	1
A181	1	17	2	1	0	1	1	1	0	1	1	1	0	1	1	1	1	1	1	1	0	1	1	1	1	0	1	0	0	1	1	1	1	0	1	1	1	0	1	0	0	1	1	1	0	0	1	1	1
A182	1	19	1	1	1	1	1	1	1	1	1	1	1	1	1	1	1	1	1	1	0	1	1	1	1	1	1	1	1	1	1	1	1	1	1	0	1	1	1	1	0	1	1	1	0	0	1	1	1
A183	1	17	1	1	0	1	0	1	1	1	1	1	1	1	0	1	1	1	1	1	0	1	1	1	1	1	1	1	0	1	1	1	1	1	1	1	1	1	0	0	1	1	1	1	0	0	1	1	1
A184	1	17	1	1	1	0	0	1	1	1	1	1	1	0	1	1	1	1	1	1	0	1	1	1	1	1	0	0	0	1	1	1	1	1	1	1	1	1	1	1	1	1	1	1	1	1	1	1	1
A185	1	18	2	1	0	1	0	0	0	1	1	1	1	1	0	1	1	1	1	1	1	1	1	1	1	0	1	0	0	1	1	1	1	1	0	1	1	1	1	0	1	1	1	1	0	1	1	1	1
A186	1	18	1	0	0	1	1	1	0	1	1	1	0	1	0	1	1	1	1	1	1	1	1	1	1	0	1	0	1	1	1	1	1	0	1	1	1	0	1	0	0	0	0	1	0	0	0	1	1
A187	1	17	1	1	0	1	0	1	1	1	1	1	0	1	0	1	1	1	1	1	1	1	1	1	1	1	1	0	0	1	1	1	1	0	1	1	1	0	1	0	1	1	0	1	0	1	0	1	1
A188	1	17	1	1	0	1	0	1	0	1	1	1	0	1	0	1	1	1	1	1	0	1	1	1	1	1	1	0	0	1	1	1	0	1	1	1	1	1	1	0	0	0	0	1	0	1	1	1	1
A189	1	18	1	1	0	1	0	1	1	1	1	1	1	1	0	1	1	1	1	1	1	1	1	1	1	1	1	1	0	1	1	1	1	0	1	1	1	0	0	1	1	1	0	1	0	0	0	1	1
A19	1	20	2	0	0	1	0	0	1	1	1	1	0	1	0	1	1	1	1	1	1	1	1	1	1	0	1	1	1	1	1	0	1	1	0	1	1	1	1	1	0	1	0	1	0	1	1	1	1
A190	1	23	2	1	1	1	0	1	0	1	1	1	1	1	0	1	1	1	1	1	1	1	1	1	1	1	1	1	1	1	1	0	1	0	1	1	1	0	1	0	0	1	1	1	0	0	0	1	1
A191	1	19	2	1	0	1	1	1	1	1	1	1	1	1	1	1	1	1	1	1	1	1	1	1	1	1	1	1	0	1	1	0	1	1	1	1	1	1	0	0	1	1	1	1	0	0	1	1	1
A192	1	27	1	1	0	0	0	1	0	1	1	0	1	1	0	1	1	1	1	1	1	1	1	1	1	1	0	1	1	1	0	1	1	0	1	0	1	1	1	1	1	1	0	1	0	0	1	1	1
A193	1	22	1	0	0	1	1	1	0	1	1	0	1	1	0	1	1	1	1	1	1	1	1	1	1	1	1	1	1	1	1	1	1	0	1	0	1	1	1	0	0	0	0	1	0	1	0	1	1
A194	1	28	1	1	0	0	1	1	1	1	1	1	1	1	1	1	1	1	1	1	1	1	1	1	1	1	1	1	1	1	1	1	1	1	1	1	1	1	1	1	1	1	1	1	0	0	1	1	1
A195	1	29	2	1	0	1	1	0	1	1	1	1	1	1	0	1	1	1	1	1	1	1	1	1	1	1	1	1	1	1	1	1	1	1	1	1	1	1	1	1	0	1	1	1	1	1	1	1	1
A196	1	28	2	1	1	0	0	0	0	1	1	1	1	1	1	1	1	1	1	1	1	1	1	1	1	1	1	1	1	1	0	1	1	0	1	1	1	1	1	0	0	1	1	1	0	1	1	1	1
A197	1	24	1	1	0	1	1	0	0	1	1	1	1	1	1	1	1	1	1	1	1	1	1	1	1	0	1	1	1	1	1	0	1	0	0	1	1	1	1	1	0	1	0	1	0	0	1	1	1
A198	1	21	1	1	0	1	0	1	1	1	1	1	1	1	0	1	1	1	1	1	1	1	1	1	1	1	1	1	0	1	1	1	1	1	1	1	1	0	1	1	0	1	1	1	1	1	1	1	1
A199	1	24	1	1	0	1	0	1	0	1	1	0	1	1	1	1	1	1	1	1	0	1	1	0	1	1	0	1	1	1	1	0	1	0	1	1	1	1	0	1	0	1	1	1	0	0	1	1	1
A2	1	22	1	0	1	1	1	0	1	1	1	1	1	1	1	1	1	1	1	1	1	1	1	1	1	0	0	1	0	1	1	1	0	0	0	1	1	0	1	0	1	1	0	1	0	0	1	1	1
A20	1	21	1	0	0	1	0	0	1	1	1	1	1	1	0	1	1	1	1	1	1	1	1	1	1	0	1	1	1	1	1	1	0	1	0	1	1	1	1	1	0	1	1	1	0	0	0	1	1
A200	1	23	1	0	0	1	1	1	0	1	1	1	1	1	1	1	1	1	1	1	0	1	1	1	1	1	1	1	1	1	1	1	0	1	1	1	1	1	1	1	1	0	1	1	0	1	1	1	1
A201	1	23	1	1	1	1	0	1	0	0	0	0	0	0	0	1	1	1	1	1	0	1	1	1	1	1	1	1	1	1	1	0	1	1	1	1	1	1	1	1	1	1	0	1	0	1	1	1	1
A202	1	44	2	0	1	1	0	1	1	1	1	1	1	1	1	1	1	1	1	1	0	1	1	1	1	1	0	1	1	1	0	1	0	1	1	1	1	1	1	1	0	0	1	1	1	0	1	1	1
A203	1	23	1	1	1	1	1	1	1	1	1	1	1	1	1	1	1	1	1	1	1	1	1	1	1	1	0	1	1	1	1	1	1	1	1	1	1	1	1	0	0	1	1	1	0	1	1	1	1
A204	1	30	1	1	0	1	0	1	0	0	1	1	1	1	0	1	1	1	1	1	0	1	1	1	1	1	1	1	1	1	1	1	1	1	1	1	1	1	1	1	0	1	1	1	0	0	1	1	1
A205	1	33	1	1	0	1	0	0	1	1	1	1	0	1	0	1	1	1	1	1	1	1	1	1	1	1	0	0	1	1	1	1	1	0	1	1	1	1	1	1	0	0	1	1	0	0	1	1	1
A206	1	23	1	1	1	1	1	1	0	1	1	1	1	1	1	1	1	1	1	1	1	1	1	1	1	1	1	1	1	1	1	1	1	1	1	1	1	1	0	1	0	1	1	1	0	1	1	1	1
A207	1	29	1	0	0	1	0	1	1	1	1	0	0	1	1	1	1	1	1	1	0	1	1	1	1	0	1	0	1	1	1	1	1	1	0	1	0	0	1	0	1	1	1	1	1	0	1	1	1
A208	1	34	1	1	0	1	0	1	0	1	1	1	1	1	0	1	1	1	1	1	0	1	1	1	1	1	1	0	1	1	0	1	0	1	1	1	1	0	0	1	1	1	1	1	0	0	1	0	0
A209	1	28	1	0	0	1	0	1	0	1	1	1	0	1	0	1	1	1	1	1	0	1	1	1	1	1	1	1	1	1	1	0	1	0	1	0	1	1	1	0	0	1	1	1	0	0	0	1	1
A21	1	20	1	0	0	1	1	1	1	1	1	1	1	1	0	1	1	1	1	1	1	1	1	1	1	1	1	1	0	1	1	0	0	0	1	0	0	0	0	0	0	0	0	1	0	0	0	1	1
A210	1	37	2	0	0	0	0	1	0	1	1	0	1	0	1	1	1	1	1	0	0	1	1	1	1	0	1	0	0	0	0	0	0	0	1	0	1	1	0	0	0	1	0	1	1	0	1	1	1
A211	1	23	1	1	1	1	0	1	1	0	1	1	1	1	0	1	1	1	1	1	0	1	1	0	1	0	1	1	1	1	0	0	1	1	1	1	1	1	1	0	1	1	1	1	0	1	1	1	0
A212	1	33	1	1	0	1	1	1	1	1	1	1	1	1	1	1	1	1	1	1	1	1	1	1	1	1	1	0	1	1	1	1	1	1	1	1	1	1	1	1	0	1	1	1	1	1	1	1	1
A213	1	18	1	1	0	1	0	0	1	1	1	1	0	1	1	1	1	1	1	1	0	1	1	1	1	0	1	1	1	1	1	0	0	1	0	0	1	1	1	0	1	1	1	1	0	1	1	1	1
A214	1	24	2	1	1	1	0	1	1	1	1	1	1	1	1	1	1	1	1	1	1	1	1	1	1	1	1	1	1	1	1	1	1	1	1	1	1	1	1	0	0	1	1	1	1	1	1	1	1
A215	1	37	2	1	1	0	0	1	0	1	1	1	1	1	0	1	1	1	1	1	0	1	1	1	1	1	1	0	0	1	0	0	1	0	1	0	1	0	0	0	0	1	1	0	0	1	1	1	1
A216	1	20	1	0	0	0	1	0	0	1	1	0	0	0	1	1	1	1	0	1	0	1	1	0	1	0	0	0	1	1	1	0	0	1	1	1	0	0	1	1	0	1	0	1	0	0	0	1	1
A217	1	27	1	0	0	1	1	0	0	0	1	1	0	1	1	1	1	1	1	0	0	1	1	1	1	1	1	1	1	1	1	1	0	1	1	1	1	1	1	0	0	1	1	1	0	1	1	1	1
A218	1	18	1	1	0	1	1	1	1	1	1	1	1	1	0	1	1	1	1	1	1	1	1	1	1	1	1	1	1	1	1	1	1	1	1	1	1	1	1	0	1	1	1	1	0	1	1	1	1
A219	1	18	1	0	0	0	1	1	0	1	1	1	1	1	0	1	1	1	1	1	0	1	1	0	1	1	1	1	1	1	1	1	1	1	1	1	1	1	0	0	1	1	1	1	0	1	1	1	1
A22	1	19	1	1	0	1	1	0	0	1	1	1	1	1	0	0	1	1	1	1	1	1	1	1	1	1	0	0	0	1	1	1	0	1	1	1	1	1	1	1	0	1	1	1	0	0	0	1	1
A220	1	18	1	1	1	1	1	1	0	1	1	1	1	1	1	1	1	1	1	0	1	1	1	1	1	1	1	1	1	1	1	1	1	0	1	1	1	1	1	1	0	1	1	1	1	1	1	1	0
A221	1	20	1	0	0	1	1	1	1	1	1	1	1	1	0	1	1	1	1	1	1	1	1	1	1	1	1	1	1	1	1	1	1	1	1	1	1	1	1	1	1	1	1	1	0	0	1	1	1
A222	1	20	1	1	1	1	1	1	1	1	1	1	1	1	1	1	1	1	1	1	1	1	1	1	1	1	1	1	1	1	1	1	1	1	1	1	1	1	1	1	0	1	1	1	1	0	1	1	1
A223	1	19	1	1	0	1	0	1	1	1	1	1	0	1	0	1	1	1	1	1	0	1	1	0	1	0	1	1	1	0	1	1	1	1	1	1	1	1	1	0	1	1	1	1	0	0	0	1	1
A224	1	24	1	1	0	1	1	1	1	1	1	1	1	1	0	1	1	1	1	1	1	1	1	1	1	1	1	1	1	1	1	1	0	0	1	0	1	1	1	1	0	1	0	1	0	0	1	1	1
A225	1	21	1	1	0	1	1	1	1	1	1	1	1	1	0	1	1	1	1	1	1	1	1	1	1	1	1	1	1	1	1	1	0	1	1	0	1	1	1	0	1	1	0	1	0	1	1	1	1
A226	1	18	1	0	0	1	1	1	0	1	1	1	1	1	0	1	1	1	1	1	0	1	1	1	1	1	1	1	0	1	1	1	0	1	1	1	1	1	1	0	0	1	0	1	0	0	1	1	1
A227	1	20	1	0	0	1	0	1	0	1	1	1	1	1	1	1	1	1	1	1	0	1	1	1	1	1	1	1	1	1	1	1	0	1	1	0	1	0	0	1	0	1	0	1	0	1	1	1	1
A23	1	19	1	1	0	1	1	1	0	1	1	1	1	1	1	1	1	1	1	1	1	1	1	1	1	1	1	1	1	0	1	1	0	1	1	1	1	1	1	1	0	1	1	1	0	1	0	1	1
A231	1	18	2	1	0	1	1	0	1	1	1	0	0	0	0	1	1	1	1	1	0	1	1	1	1	0	0	1	0	1	1	1	0	1	0	1	1	1	1	0	0	1	1	1	0	1	1	1	1
A232	1	18	1	1	0	1	0	0	0	1	1	1	0	0	0	1	1	1	1	1	0	1	1	1	1	1	1	1	1	1	1	1	0	0	0	0	1	0	1	0	0	1	1	1	0	0	0	1	1
A233	1	18	1	1	0	1	1	1	1	1	1	1	1	1	0	1	1	1	1	1	1	1	1	1	1	0	1	1	1	1	0	1	1	1	0	1	1	1	1	0	1	1	0	0	0	1	1	1	1
A234	1	20	1	1	0	1	0	1	1	1	1	1	1	1	0	1	1	1	1	1	1	1	1	1	1	0	1	0	0	1	1	0	1	1	0	1	1	1	1	0	1	1	1	1	0	1	0	1	1
A235	1	21	1	1	1	1	0	0	1	1	1	1	1	1	0	1	1	1	1	1	1	1	1	1	1	0	1	0	1	1	1	1	0	1	0	1	1	1	1	0	1	1	1	1	0	0	1	1	1
A236	1	18	1	0	0	1	1	0	1	1	1	1	0	1	0	1	0	1	1	0	0	1	1	1	1	0	1	1	0	0	1	0	1	1	1	1	1	1	0	0	0	1	0	1	0	1	1	1	1
A237	1	20	1	1	1	1	1	1	1	1	1	1	1	1	1	1	1	1	1	1	1	1	1	1	1	1	1	1	0	1	1	1	1	1	1	1	1	1	1	0	1	1	1	1	1	1	1	1	1
A238	1	18	1	0	0	1	1	0	1	1	1	1	1	1	1	1	1	1	1	1	0	1	1	1	1	0	0	1	0	1	1	1	0	1	0	1	1	1	1	1	0	1	1	1	0	1	1	1	1
A239	1	21	1	1	1	1	0	1	1	1	1	1	1	1	1	1	1	1	1	1	1	1	1	1	1	1	0	1	1	1	1	1	1	1	0	1	1	1	1	1	1	1	1	1	0	1	1	1	1
A24	1	18	1	1	0	1	1	0	0	1	1	1	1	1	1	1	1	1	1	1	1	1	1	1	1	1	1	1	1	1	1	1	1	1	1	1	1	1	1	1	0	1	1	1	0	0	1	1	1
A240	1	22	2	0	0	1	1	1	0	1	1	1	0	1	0	1	1	1	1	1	1	1	1	1	1	1	1	1	0	1	1	1	1	0	1	0	1	1	1	0	0	0	0	1	0	0	1	1	1
A241	1	19	1	1	1	1	0	1	0	1	1	1	1	1	0	1	1	1	1	1	0	1	1	1	1	0	1	0	1	1	1	1	0	1	1	1	1	0	0	1	0	1	0	1	1	0	1	1	1
A242	1	19	1	1	0	1	1	1	1	1	1	1	1	1	1	1	1	1	1	1	0	1	1	1	1	1	1	1	1	1	1	1	0	1	1	1	1	1	1	0	0	1	1	1	0	1	1	1	1
A243	1	19	1	1	0	1	1	1	1	1	1	0	1	1	0	1	1	1	1	1	0	1	1	1	1	0	1	1	0	0	1	1	0	1	0	1	1	0	1	0	0	1	1	1	0	0	1	1	1
A244	1	19	1	1	0	1	1	1	1	1	1	0	1	1	1	1	1	1	1	1	0	1	1	1	1	1	1	0	1	1	1	1	1	1	1	1	1	0	1	1	0	1	0	1	1	0	0	1	1
A245	1	18	1	1	1	1	1	1	1	1	1	1	1	1	1	1	1	1	1	1	1	1	1	1	1	1	1	1	1	1	1	1	1	1	0	1	1	1	1	1	0	1	1	1	1	1	1	1	1
A246	1	19	1	1	1	1	1	0	1	1	1	1	1	1	0	1	1	1	1	1	1	1	1	1	1	1	1	1	1	1	1	1	1	1	1	1	1	1	1	1	1	1	1	1	1	0	1	1	1
A247	1	18	1	1	0	1	0	0	0	1	1	0	0	1	1	1	1	1	1	1	1	1	1	1	1	0	1	0	1	1	0	1	0	1	0	0	0	0	1	0	0	1	1	1	0	1	0	1	1
A248	1	24	2	1	1	1	1	1	0	0	0	0	0	1	0	1	1	1	1	1	0	1	1	1	1	0	1	1	1	1	1	1	1	1	0	1	1	1	1	0	1	1	1	1	1	1	1	1	1
A249	1	19	1	1	0	0	0	1	1	1	1	1	0	1	0	1	1	1	1	1	0	1	1	0	1	1	1	0	1	1	0	1	0	1	1	1	1	0	1	0	0	1	1	1	0	0	0	1	1
A25	1	19	1	1	0	1	1	1	1	1	1	1	1	1	1	1	1	1	1	1	0	1	1	1	1	1	1	1	1	1	1	1	0	1	0	1	1	1	0	1	0	1	1	1	0	0	1	1	1
A250	1	17	1	0	1	1	0	0	1	1	1	1	1	1	1	1	1	1	1	1	1	1	1	1	1	0	1	1	1	1	1	1	1	1	1	1	1	0	0	0	1	0	0	1	0	1	1	1	1
A251	1	18	1	1	0	1	1	1	1	1	1	1	0	1	1	1	1	1	1	1	1	1	1	1	1	1	1	0	1	1	1	1	0	1	1	1	1	0	1	0	0	1	0	1	0	0	1	1	1
A252	1	19	2	1	0	1	1	1	1	1	1	0	0	0	0	0	1	1	0	1	0	0	1	1	1	1	1	1	0	1	1	0	0	1	1	1	0	1	0	0	0	0	0	0	0	0	0	1	1
A253	1	19	2	1	0	0	0	1	0	1	1	1	0	1	0	1	1	1	1	1	1	1	1	1	1	1	1	0	1	1	1	0	0	0	1	1	1	0	0	0	1	1	0	1	0	1	1	1	1
A254	1	19	1	0	1	1	0	0	1	1	1	1	1	1	0	1	1	1	1	1	1	1	1	1	1	1	1	1	1	1	1	0	1	1	0	1	1	1	1	1	1	1	1	1	0	1	1	1	1
A255	1	20	1	0	0	1	1	1	1	1	1	1	1	1	0	1	1	1	1	1	1	1	1	1	1	1	1	0	1	1	1	1	0	1	1	1	1	1	1	1	1	1	1	1	0	1	0	1	0
A256	1	33	1	1	0	0	0	1	1	1	1	1	1	1	1	1	1	1	1	1	1	1	1	1	1	1	1	1	1	1	0	1	1	1	1	1	1	1	1	1	1	1	1	1	0	1	1	1	1
A257	1	20	1	0	0	1	1	0	0	1	1	1	1	1	0	1	1	1	1	1	0	1	1	1	1	0	1	0	1	1	1	0	0	1	0	1	1	0	1	1	0	1	0	1	0	1	1	1	1
A258	1	19	1	1	0	1	1	1	1	1	1	1	1	1	1	1	1	1	1	1	1	1	1	1	1	1	1	1	1	1	1	1	0	1	1	1	1	0	1	1	0	1	1	1	0	1	1	1	1
A259	1	19	1	1	0	1	1	1	1	1	1	1	0	1	1	1	1	1	1	1	1	1	1	1	1	0	1	1	1	1	1	1	1	1	1	1	1	1	1	1	1	1	1	1	0	0	1	1	1
A26	1	19	1	0	1	1	1	0	0	1	1	1	0	1	1	1	1	1	1	1	0	1	1	1	1	1	1	1	0	1	1	0	1	1	1	0	1	0	1	0	0	1	0	1	0	0	1	1	1
A260	1	18	1	1	0	1	0	1	1	1	1	1	1	1	1	1	1	1	1	1	0	1	1	1	1	1	1	1	1	1	1	1	0	1	1	1	1	1	1	1	0	1	1	1	0	0	1	1	1
A261	1	20	1	0	0	1	1	1	0	1	1	1	0	1	1	1	1	1	1	1	0	1	1	0	1	1	1	1	1	1	1	0	1	1	1	0	1	1	1	0	0	1	1	1	0	0	1	1	1
A262	1	19	1	1	0	1	0	1	1	1	1	0	1	0	0	1	1	1	1	1	1	1	1	1	1	1	1	0	0	1	1	1	0	1	1	1	1	0	1	1	0	1	1	1	0	1	0	1	1
A263	1	18	1	1	1	1	1	1	0	1	1	1	1	1	1	1	1	1	1	1	1	1	1	1	1	1	1	1	1	1	1	1	1	1	1	1	1	1	1	0	0	1	0	1	0	0	1	1	1
A264	1	21	1	0	0	1	0	1	0	1	1	0	0	1	0	1	1	1	1	1	0	1	1	1	1	0	1	0	1	1	0	1	1	1	0	0	1	0	1	1	1	1	0	1	0	0	1	1	1
A265	1	19	1	0	0	0	1	1	0	1	1	1	1	1	1	1	1	1	1	1	0	1	1	1	1	1	1	0	1	1	1	1	0	0	1	1	1	1	1	1	1	1	0	1	0	1	0	1	1
A266	1	18	1	1	0	1	1	0	1	1	1	1	1	1	0	1	1	1	1	1	1	1	1	1	1	1	0	1	0	1	1	1	1	1	1	1	1	1	1	0	0	1	1	1	0	1	0	1	1
A267	1	19	1	0	0	1	1	1	1	1	1	1	1	1	0	1	1	1	1	1	1	1	1	1	1	1	1	1	1	1	1	1	1	1	1	1	0	1	1	0	1	1	1	1	0	1	1	1	1
A268	1	19	1	1	0	1	1	0	1	1	1	0	1	1	1	1	1	1	1	1	1	1	1	1	1	1	0	1	0	1	1	1	1	1	1	1	1	1	1	1	0	1	1	1	0	0	1	1	1
A269	1	20	1	1	0	1	1	1	1	1	1	1	1	1	1	1	1	1	1	1	1	1	1	1	1	1	0	1	0	1	1	1	1	1	1	1	1	1	0	1	0	1	0	1	0	0	1	1	1
A27	1	18	1	1	0	1	0	0	1	1	1	1	0	1	0	1	1	1	1	1	0	1	1	1	1	1	1	1	1	1	1	1	1	1	1	1	1	1	1	0	0	1	1	1	0	1	1	1	1
A270	1	20	1	1	1	1	1	0	1	1	1	0	0	1	0	1	1	1	0	0	0	0	0	0	0	0	0	1	0	0	0	0	0	1	0	0	0	1	1	0	0	0	1	0	0	1	0	1	1
A271	1	19	1	1	1	1	1	1	1	1	1	0	0	1	1	1	1	1	1	1	1	1	1	1	1	1	1	0	0	1	1	1	1	1	1	1	1	1	1	1	0	1	1	1	0	0	0	1	1
A272	1	22	1	0	0	1	1	1	0	1	1	1	1	1	0	1	1	1	1	1	1	1	1	1	1	1	0	1	1	1	1	1	1	0	1	1	1	1	1	1	1	1	1	1	1	1	1	1	1
A273	1	19	1	1	0	1	0	1	1	1	1	1	0	1	1	1	1	1	1	1	1	1	1	1	1	0	1	1	1	1	1	0	1	0	1	0	1	1	0	0	0	1	0	1	0	1	1	1	1
A274	1	19	1	1	0	1	1	1	1	1	1	1	1	1	1	1	1	1	1	1	1	1	1	1	1	1	1	1	1	1	1	1	0	0	1	1	1	1	1	0	0	1	1	1	0	1	1	1	1
A275	1	18	1	1	0	1	1	1	1	1	1	1	1	1	1	1	1	1	1	1	1	1	1	1	1	1	1	1	1	1	1	1	0	0	1	1	1	1	1	0	0	1	1	1	1	0	1	1	1
A276	1	19	1	1	0	1	0	0	1	1	1	1	1	1	0	1	1	1	1	1	0	1	1	1	1	0	1	0	0	1	1	1	1	1	1	1	1	0	1	1	0	1	1	1	0	0	0	1	1
A277	1	19	1	1	0	1	0	1	0	1	1	0	1	1	1	1	1	1	1	1	0	1	1	1	1	1	1	1	1	1	1	1	0	1	1	0	1	1	1	1	0	1	1	1	0	0	1	1	1
A278	1	19	1	1	0	1	1	0	0	1	1	1	1	1	0	1	1	1	1	1	1	1	1	1	1	1	1	1	0	1	1	1	0	1	1	1	1	0	1	0	0	0	1	1	0	0	1	1	1
A279	1	19	1	1	0	1	0	0	0	0	1	1	0	1	0	1	1	1	1	1	0	1	1	1	1	1	1	1	0	1	1	1	0	1	1	1	1	0	1	0	0	0	1	1	0	0	1	1	1
A28	1	18	1	1	0	1	0	0	1	1	1	1	1	1	1	1	1	1	1	1	1	1	1	1	1	0	1	0	1	1	1	0	0	1	1	1	1	0	1	1	1	1	1	1	0	0	0	1	1
A280	1	19	1	0	0	1	0	1	1	1	1	1	1	1	0	1	1	1	1	1	0	1	1	1	1	1	1	1	1	1	1	1	1	1	1	1	1	1	1	1	1	1	1	1	0	1	1	1	1
A281	1	20	1	1	0	1	1	1	1	1	1	1	1	1	1	1	1	1	1	1	1	1	1	1	1	0	0	1	0	1	1	1	0	1	1	1	1	1	1	1	0	0	1	1	0	1	1	1	1
A282	1	22	1	1	0	1	0	1	1	1	1	1	1	1	0	1	1	1	1	1	1	1	1	1	1	0	1	1	0	1	0	0	0	0	1	0	1	0	1	1	0	1	1	1	0	0	1	1	1
A283	1	19	1	1	1	0	1	1	1	1	1	1	1	0	0	0	1	1	1	1	1	1	1	1	1	1	1	1	1	1	1	1	1	1	1	1	1	1	1	1	0	1	1	1	0	1	1	1	1
A284	1	19	1	0	0	1	1	1	1	1	1	1	1	1	0	1	1	1	1	1	1	1	1	1	1	1	0	1	1	1	1	1	1	1	1	1	0	1	1	1	1	1	1	1	0	0	1	1	1
A285	1	19	1	1	0	1	1	1	1	1	1	1	1	1	0	1	1	1	1	1	1	1	1	1	1	0	0	0	0	1	1	0	1	0	0	1	1	0	1	1	0	1	1	1	0	0	0	1	0
A286	1	20	1	1	0	1	0	1	0	1	1	1	1	1	0	1	1	1	1	1	1	1	1	1	1	1	1	0	1	1	1	0	0	0	1	1	1	0	0	1	1	1	0	1	0	0	1	1	1
A287	1	19	1	1	0	1	1	1	1	1	1	1	0	0	0	1	1	1	1	1	1	1	1	1	1	1	1	1	1	1	1	1	1	1	1	1	1	1	1	0	1	1	0	1	0	0	1	1	1
A288	1	19	2	0	0	1	1	1	0	1	1	1	1	1	0	1	1	1	0	1	1	1	1	1	1	1	1	1	0	1	1	1	1	1	1	1	1	1	1	1	0	1	0	1	0	0	1	1	1
A289	1	19	2	1	0	0	0	1	0	1	1	1	1	1	0	1	1	0	1	1	1	1	1	1	1	1	0	0	0	0	0	1	0	0	0	1	1	1	1	1	0	1	0	1	0	1	1	1	1
A29	1	25	1	0	0	1	0	1	1	1	1	1	1	1	0	1	1	1	1	1	0	1	1	0	1	1	1	0	1	1	1	1	0	1	1	1	1	1	0	0	0	1	1	1	0	0	1	1	1
A290	1	19	2	0	0	1	0	0	1	1	1	1	1	1	0	1	1	1	1	1	1	1	1	1	1	1	0	0	0	1	1	0	0	1	1	1	1	0	1	1	0	1	0	1	0	1	1	1	1
A291	1	19	1	1	0	1	1	1	1	1	1	1	0	0	0	0	1	1	1	1	0	0	0	0	0	0	0	0	0	0	0	0	1	1	1	0	1	1	1	1	0	1	0	1	0	1	1	1	1
A292	1	19	1	0	0	1	1	0	0	1	1	1	1	0	0	1	1	1	1	1	1	1	1	1	1	1	1	1	0	1	1	1	0	1	1	1	1	1	1	0	0	0	1	1	0	0	1	1	1
A293	1	18	1	1	0	1	1	1	1	1	1	1	1	1	1	1	1	1	1	1	0	1	1	1	1	1	0	1	0	1	1	1	1	1	1	1	1	1	1	0	0	1	1	1	0	1	1	1	1
A294	1	19	1	1	0	0	0	1	1	0	1	0	1	1	1	1	1	1	1	1	0	1	1	1	1	1	0	1	0	1	1	0	0	0	0	0	0	0	0	0	0	0	1	1	0	0	1	1	1
A295	1	20	1	1	0	1	0	1	1	0	1	1	1	1	0	1	1	1	1	1	0	1	1	1	1	0	0	0	1	1	1	1	0	1	1	1	0	0	1	0	0	0	1	1	0	1	0	1	1
A296	1	19	1	1	0	1	0	1	1	1	1	0	1	1	0	1	1	1	1	1	0	1	1	0	1	1	1	1	0	1	0	0	0	1	1	1	1	1	1	1	0	1	1	1	0	1	0	1	1
A297	1	19	1	1	0	1	1	0	0	1	1	1	1	1	0	1	1	1	1	1	0	1	1	1	1	1	0	1	0	1	1	1	0	1	1	1	1	1	1	1	0	1	0	1	0	0	0	1	1
A298	1	19	1	0	0	0	0	1	1	1	1	0	1	1	0	1	1	1	1	1	0	1	1	0	1	1	0	1	0	1	1	1	0	1	1	1	1	0	1	1	1	1	1	1	0	1	1	1	1
A299	1	20	1	0	0	1	1	1	1	1	1	0	1	1	0	1	1	1	1	1	0	1	1	0	1	1	0	0	0	1	1	1	0	1	1	1	1	1	1	0	0	1	0	1	0	0	1	1	1
A3	1	22	1	1	0	1	1	1	0	1	1	1	0	1	1	1	1	1	1	1	1	1	1	1	0	0	1	0	1	0	1	0	1	1	0	1	1	0	1	1	1	1	1	1	0	0	1	1	1
A30	1	19	1	1	0	1	1	0	0	1	1	1	1	1	1	1	1	1	1	1	1	1	1	1	1	0	1	1	0	1	1	0	1	0	0	1	1	1	1	1	0	1	0	1	0	1	1	1	1
A300	1	20	1	0	0	1	0	1	0	1	1	1	1	1	0	1	1	1	1	1	1	1	1	1	1	1	0	1	0	1	1	1	1	0	1	1	1	0	1	0	0	1	1	1	0	0	0	1	1
A301	1	20	2	1	0	1	1	1	0	1	1	1	1	1	0	1	1	1	1	1	0	1	1	1	1	1	1	1	1	1	1	1	1	1	1	1	1	1	0	0	1	1	1	1	0	0	0	1	1
A302	1	18	1	1	0	1	1	1	1	1	1	1	1	1	0	1	1	1	1	1	0	1	1	1	1	0	1	0	0	1	1	1	1	0	0	1	1	1	1	0	0	1	0	1	0	1	0	1	1
A303	1	18	1	1	0	1	1	1	1	1	1	0	1	1	0	1	1	1	1	1	1	1	1	0	1	0	1	1	0	1	1	1	1	0	1	1	1	1	1	0	1	1	1	1	0	1	0	1	1
A304	1	20	2	1	0	1	1	1	1	1	1	1	1	1	0	1	1	1	1	1	1	1	1	1	1	1	1	1	1	1	1	1	1	1	1	1	1	1	1	1	0	1	1	1	1	0	1	1	1
A305	1	19	1	1	0	1	0	0	0	1	1	0	1	1	0	1	1	1	1	1	0	1	1	0	1	1	1	1	0	1	1	0	0	1	1	1	1	1	1	0	0	1	0	1	0	0	1	1	1
A306	1	18	2	1	0	1	0	0	1	1	1	1	1	1	0	1	1	1	1	1	1	1	1	1	1	0	1	1	1	1	1	1	1	1	0	1	1	1	1	0	1	1	0	1	0	1	0	1	1
A307	1	19	2	1	0	1	0	1	1	1	1	1	1	1	0	1	1	1	1	1	0	1	1	1	0	1	1	1	0	0	0	0	1	1	1	1	1	1	1	1	0	1	1	1	0	1	0	1	1
A31	1	19	1	1	0	1	1	1	1	1	1	1	1	1	1	1	1	1	1	1	1	1	1	1	1	0	1	1	1	1	1	0	1	1	1	0	1	1	1	1	1	1	1	1	0	1	1	1	1
A32	1	20	1	1	0	1	0	1	0	1	1	1	0	1	1	1	1	1	1	1	0	1	1	1	1	1	1	0	0	1	1	1	0	1	1	1	1	1	1	0	1	1	1	1	0	0	1	1	1
A33	1	23	1	1	1	1	0	1	0	1	1	1	0	1	1	1	1	1	1	1	1	1	1	1	1	1	1	1	1	1	1	0	1	1	1	1	1	0	1	1	1	1	1	1	1	1	1	1	1
A34	1	45	1	1	0	1	0	0	1	1	1	0	1	1	0	1	1	1	1	1	0	1	1	1	1	0	0	0	0	1	1	0	0	0	0	0	0	0	0	0	0	0	0	0	0	0	0	0	0
A35	1	19	1	1	0	1	1	1	0	1	1	1	1	1	1	1	1	1	1	1	0	1	1	0	1	1	1	1	1	1	1	1	0	1	1	0	1	1	0	1	0	1	0	1	0	1	1	1	0
A36	1	18	1	1	0	1	1	1	1	1	1	1	1	1	0	1	1	1	1	1	1	1	1	1	1	1	1	1	1	1	1	0	0	0	1	0	1	1	0	1	1	1	0	1	0	1	1	1	1
A37	1	37	1	1	0	1	0	1	1	1	1	1	1	1	1	1	1	1	1	1	1	1	1	1	1	0	1	1	1	1	1	1	1	1	1	1	1	1	1	1	0	1	1	1	0	0	1	1	1
A38	1	22	1	1	0	1	0	1	1	1	1	1	1	1	0	1	1	1	1	1	0	1	1	0	1	1	0	1	0	1	1	1	1	1	1	1	1	1	0	1	1	1	1	1	0	1	1	1	1
A39	1	24	1	1	0	0	0	1	1	1	1	1	1	1	0	1	1	1	1	1	1	1	1	1	0	1	1	0	0	1	1	1	1	1	1	1	1	0	1	0	0	1	0	1	0	0	1	1	1
A4	1	21	1	1	1	1	0	1	0	1	1	0	1	1	0	1	1	1	1	1	0	1	1	0	1	1	1	1	1	1	1	1	0	1	1	0	1	1	1	0	1	1	1	1	0	0	1	1	1
A40	1	35	1	0	1	1	1	1	1	1	1	1	1	1	1	1	1	1	1	1	0	1	1	1	1	1	1	1	1	1	1	1	1	1	1	1	1	1	1	1	0	0	1	1	0	1	1	1	1
A41	1	19	1	1	0	1	1	0	1	1	1	1	1	1	0	1	1	1	1	1	1	1	1	1	1	1	1	0	0	1	1	1	0	1	1	1	1	1	1	0	0	1	0	1	0	0	1	1	1
A42	1	19	1	1	0	1	1	0	1	1	1	1	1	1	1	1	1	1	1	1	1	1	1	1	1	0	1	1	1	1	1	1	1	1	0	1	1	1	1	1	1	1	1	1	0	1	1	1	1
A43	1	20	1	1	0	0	1	1	1	1	1	1	1	1	1	1	1	1	1	1	1	1	1	1	1	1	1	1	1	1	1	1	1	1	1	1	1	0	1	1	1	1	1	1	0	1	1	1	1
A44	1	19	1	1	1	1	0	1	1	1	1	1	1	1	1	1	1	1	1	1	1	1	1	1	1	1	1	1	1	1	1	1	1	1	1	1	1	1	1	1	1	1	1	1	0	1	1	1	1
A45	1	19	1	0	1	1	0	1	1	1	1	1	1	1	0	1	1	1	1	1	1	1	1	1	1	1	1	1	1	1	1	1	1	1	1	1	1	0	0	0	1	1	1	1	0	0	1	1	1
A46	1	19	1	1	1	1	1	1	1	1	1	1	1	1	1	1	1	1	1	1	1	1	1	1	1	1	1	1	1	1	1	1	1	0	1	1	1	1	1	0	1	1	1	1	0	1	1	1	1
A47	1	19	1	1	1	1	1	1	1	1	1	1	0	1	0	1	1	1	1	1	1	1	1	1	1	1	1	1	1	1	1	1	1	1	1	1	1	0	0	0	0	1	1	1	0	1	1	1	1
A48	1	20	1	1	1	1	0	0	1	1	1	1	1	1	0	1	1	1	1	1	0	1	1	1	1	0	1	1	1	1	1	0	1	1	1	1	1	0	1	0	1	1	1	1	0	0	0	1	1
A49	1	20	1	1	0	1	0	1	1	1	1	1	1	1	0	1	1	1	1	1	0	1	1	1	1	0	1	1	0	1	1	1	1	0	0	1	1	1	1	0	1	1	1	1	0	1	1	1	1
A5	1	19	1	1	0	1	1	1	1	1	1	1	0	1	1	1	1	1	1	1	0	1	1	1	1	0	1	1	1	1	1	1	1	0	1	1	1	0	1	0	1	1	1	1	0	1	1	1	1
A50	1	20	1	1	0	1	0	0	0	0	0	1	0	1	1	1	1	1	1	1	1	1	1	1	1	1	1	1	1	1	1	0	1	1	0	1	1	0	1	1	1	1	1	1	0	0	1	1	1
A51	1	19	1	1	0	1	1	1	1	1	1	1	0	1	1	1	1	1	1	1	1	1	1	1	1	1	1	1	1	1	1	1	1	0	1	1	1	1	1	0	1	1	0	1	0	1	1	1	1
A52	1	20	1	1	0	1	0	1	1	1	1	1	1	1	0	1	1	1	1	1	1	1	1	1	1	1	1	1	1	1	1	1	1	1	1	1	1	1	0	1	1	1	1	1	1	1	1	1	1
A53	1	20	1	1	0	1	1	1	0	1	1	1	0	1	1	1	1	1	1	1	1	1	1	1	0	1	1	1	1	1	1	1	1	1	1	0	0	1	0	0	0	1	0	1	1	1	1	1	1
A54	1	21	1	1	0	1	0	0	1	1	1	1	0	1	0	1	1	1	1	1	1	1	1	1	1	0	1	1	1	1	0	1	1	1	0	1	1	1	1	0	0	1	1	1	0	1	1	1	1
A55	1	20	1	1	1	1	1	1	1	1	1	1	0	1	1	1	1	1	1	1	1	1	1	1	1	1	1	1	1	1	1	1	1	1	1	1	1	1	0	0	1	1	1	1	0	1	1	1	1
A56	1	21	1	1	1	1	1	1	0	0	0	0	0	0	0	1	1	1	1	1	1	1	1	1	1	1	1	1	1	1	1	1	1	1	1	1	1	0	1	0	1	1	1	1	0	1	0	1	1
A57	1	21	1	1	1	1	1	1	1	1	1	1	1	1	1	1	1	1	1	1	1	1	1	1	1	1	1	1	0	1	1	1	1	1	1	1	1	1	1	1	1	1	1	1	1	1	1	1	1
A58	1	20	2	1	1	1	1	1	1	1	1	1	1	1	1	1	1	1	1	1	1	1	1	1	1	1	1	1	1	1	1	1	1	0	1	1	1	1	1	1	1	1	1	1	0	1	1	1	1
A59	1	33	1	1	1	1	1	1	1	1	1	1	1	1	1	1	1	1	1	1	1	1	1	1	1	1	1	1	1	1	1	1	1	1	1	1	1	1	1	1	1	1	1	1	1	1	1	1	1
A6	1	20	1	1	0	1	0	0	0	1	1	1	0	0	1	1	1	1	1	1	1	1	1	1	1	0	1	1	0	0	1	0	0	0	0	0	1	0	0	1	0	1	0	1	0	0	0	1	1
A60	1	22	1	1	1	1	0	0	1	0	1	1	1	1	1	1	1	1	1	1	0	1	1	1	1	1	1	1	0	1	1	1	1	1	1	1	0	1	1	0	1	1	1	1	0	1	1	1	1
A61	1	19	1	1	1	1	1	1	1	1	1	1	1	1	0	1	1	1	1	1	1	1	1	1	1	1	1	0	0	1	1	1	1	1	1	1	1	0	1	0	0	1	1	1	0	1	0	1	1
A62	1	23	1	1	1	1	1	1	1	1	1	1	1	1	0	1	1	1	1	1	1	1	1	1	1	1	1	1	1	1	1	1	1	1	1	1	1	1	1	0	1	1	1	1	0	1	1	1	1
A63	1	21	2	0	0	1	0	1	0	1	1	1	0	1	0	1	1	1	1	0	0	1	1	1	1	0	0	0	0	0	1	1	1	1	0	1	1	1	0	1	0	1	0	1	0	1	0	1	1
A64	1	20	1	1	1	1	1	0	0	1	1	1	1	1	1	1	1	1	1	1	0	1	1	1	1	1	1	1	0	1	1	0	1	1	1	1	1	1	0	1	1	1	1	1	0	0	1	1	1
A65	1	21	1	1	1	1	0	0	1	1	1	1	0	1	0	1	1	1	1	1	0	1	1	1	1	0	1	1	1	1	1	0	1	1	0	1	1	1	0	0	0	1	1	1	0	1	1	1	1
A66	1	21	1	0	0	1	0	0	1	1	1	1	0	1	0	1	1	1	1	1	1	1	1	1	1	1	1	1	0	1	1	1	1	1	1	1	1	1	0	0	1	1	1	1	0	1	1	1	1
A67	1	19	1	1	1	1	1	1	1	1	1	1	1	1	1	1	1	1	1	1	1	1	1	1	1	1	1	1	1	1	0	1	1	1	0	1	1	1	1	1	1	1	1	1	1	1	1	1	1
A68	1	22	1	1	0	1	1	0	0	1	1	1	1	1	0	1	1	0	1	0	1	1	1	1	1	1	1	1	1	1	1	1	0	0	1	0	1	1	1	0	1	1	1	1	1	0	1	1	1
A69	1	20	1	1	1	1	1	1	1	1	1	1	0	1	0	1	1	1	1	1	1	1	1	1	1	1	1	1	1	1	1	1	1	1	1	1	1	1	1	0	1	1	1	1	0	1	1	1	1
A7	1	19	1	1	0	1	0	1	0	1	1	1	1	1	0	1	1	1	1	1	0	1	1	1	1	0	1	1	1	1	1	0	1	1	0	1	1	1	0	0	1	1	1	1	1	1	0	1	0
A70	1	19	1	1	1	1	0	1	1	1	1	1	1	1	1	1	1	1	1	1	1	1	1	1	1	1	0	0	1	1	1	0	1	1	1	1	1	1	1	0	1	1	1	1	0	0	1	1	1
A71	1	19	1	1	1	1	1	0	0	1	1	1	1	1	0	1	1	1	1	1	1	1	1	1	1	0	1	1	1	1	1	0	0	0	0	0	1	1	0	0	1	1	0	1	0	0	1	1	1
A72	1	20	1	0	0	0	1	1	1	1	1	1	1	1	0	1	1	1	1	1	1	1	1	1	1	1	1	1	1	1	1	1	0	1	1	1	1	1	1	1	1	1	1	1	0	0	1	1	1
A73	1	22	1	1	1	1	1	1	1	1	1	1	1	1	1	1	1	1	1	1	1	1	1	1	1	0	1	1	1	1	1	1	1	1	0	0	1	1	1	1	0	1	1	1	0	0	0	1	1
A74	1	20	1	1	1	1	1	1	0	1	1	1	1	1	1	1	1	1	1	1	1	1	1	1	1	1	1	1	0	1	1	1	1	1	1	1	1	1	1	1	0	0	1	1	0	1	1	1	1
A75	1	19	1	1	0	1	0	0	0	1	1	1	1	1	0	1	1	1	1	1	1	1	1	0	1	0	1	0	1	1	1	0	0	0	0	0	1	0	0	0	0	0	1	1	0	0	1	1	1
A76	1	19	1	1	0	1	0	1	0	1	1	1	0	1	0	1	1	1	1	1	0	1	1	1	1	1	1	0	0	1	1	1	1	1	1	1	0	0	1	0	1	1	1	1	0	0	0	1	1
A77	1	21	1	1	1	1	0	1	1	1	1	1	1	1	0	1	1	1	1	1	1	1	1	1	1	1	1	0	1	1	1	1	0	1	1	1	1	0	1	1	1	1	1	1	0	0	0	1	1
A78	1	19	1	1	0	1	0	0	0	1	1	1	0	1	1	1	1	1	1	1	1	0	1	1	1	0	0	0	0	1	1	1	0	1	0	1	0	1	1	0	1	1	1	1	0	1	1	1	1
A8	1	19	1	0	0	1	0	0	0	1	1	1	1	1	0	1	1	1	1	1	0	1	1	1	0	0	1	1	1	1	1	1	1	0	0	0	1	0	1	0	1	1	0	1	0	1	0	1	1
A80	1	21	1	1	1	1	0	0	1	1	1	1	1	0	1	1	1	1	1	1	1	1	1	1	1	0	0	1	0	1	1	1	1	1	0	1	1	1	1	1	0	1	1	1	1	1	1	1	1
A81	1	22	1	1	0	0	0	1	1	1	1	1	1	1	0	1	1	1	1	1	1	1	1	1	1	0	1	0	1	1	1	1	1	1	1	1	1	1	0	0	0	0	0	1	0	0	0	1	1
A82	1	22	1	1	1	1	0	1	1	0	1	1	1	1	0	1	1	1	1	1	0	1	1	1	1	0	1	1	1	1	1	1	1	1	1	1	1	1	1	0	1	1	1	1	0	1	1	0	1
A83	1	42	2	1	0	1	0	1	1	1	1	0	0	1	1	1	1	1	1	1	0	1	1	1	1	1	1	0	1	1	1	1	0	1	1	1	1	1	1	1	1	1	1	1	0	1	1	1	1
A84	1	19	1	1	0	1	0	1	1	1	1	1	0	1	0	1	1	1	1	1	0	1	1	1	1	0	1	1	0	1	1	1	1	1	0	1	1	1	1	1	0	0	1	1	0	1	1	1	0
A85	1	19	1	1	0	1	1	1	1	1	1	1	1	1	0	1	1	1	1	1	1	1	1	1	1	0	1	1	1	1	1	1	1	1	1	1	1	1	1	1	1	1	1	1	0	1	1	1	1
A86	1	19	1	1	1	0	0	1	0	1	1	1	1	1	0	1	1	1	1	1	0	1	1	0	1	0	1	1	0	1	1	1	0	1	1	1	1	0	0	1	0	0	0	1	0	0	1	1	1
A87	1	19	1	0	0	1	0	0	0	1	1	0	0	1	0	1	1	1	1	1	0	1	1	1	1	0	1	0	0	1	1	0	1	1	0	1	1	0	0	1	1	1	0	0	0	0	0	1	0
A88	1	20	1	1	1	0	0	1	0	0	0	1	1	1	0	1	1	1	1	1	1	1	1	0	1	1	1	1	1	1	1	0	0	1	1	1	1	1	0	1	1	1	1	1	0	1	1	1	1
A89	1	21	1	1	0	1	1	0	0	1	1	0	0	1	1	1	1	1	0	0	0	1	1	1	1	0	0	0	0	1	0	1	1	0	0	0	0	0	0	0	0	0	0	1	0	0	1	1	1
A9	1	21	1	1	0	1	0	0	1	1	1	1	0	1	0	1	1	1	1	1	1	1	1	1	1	1	1	0	1	1	1	1	1	1	1	1	1	0	1	0	0	1	1	1	0	1	1	1	1
A90	1	21	1	1	1	1	0	1	1	1	1	1	1	1	1	1	1	1	1	1	1	1	1	1	1	0	1	0	1	1	1	1	1	1	0	1	0	0	1	0	0	1	1	1	0	1	0	1	1
A91	1	23	1	1	0	1	0	0	0	1	1	1	1	1	1	1	1	1	1	1	1	1	1	1	1	1	1	1	0	1	1	0	1	1	1	1	1	1	1	0	1	1	1	1	0	0	0	1	1
A92	1	20	1	1	0	0	0	0	0	0	1	1	1	1	1	1	1	1	1	1	1	1	1	1	1	1	1	1	1	1	0	1	1	1	1	1	1	0	0	1	0	0	1	1	0	0	0	1	1
A93	1	22	1	1	0	1	0	0	1	1	1	1	1	1	1	1	1	1	1	1	0	1	1	1	1	0	1	0	1	1	1	0	0	0	1	0	1	0	0	0	1	1	0	1	0	1	1	1	1
A94	1	19	1	1	0	1	1	1	1	1	1	1	1	1	0	1	1	1	1	1	1	1	1	1	1	0	0	1	1	1	1	0	1	1	0	0	1	1	1	0	1	1	1	1	0	1	1	0	0
A95	1	27	1	1	0	0	0	1	0	1	1	1	0	1	1	1	1	1	1	1	1	1	1	0	1	1	0	1	1	1	0	1	0	0	1	1	1	1	1	1	0	1	1	1	0	1	1	1	1
A96	1	30	2	1	0	0	0	1	1	1	1	1	1	1	0	1	1	1	1	1	1	1	1	1	1	1	1	1	1	1	1	1	1	0	0	1	1	0	1	0	1	1	1	1	0	1	1	1	1
A97	1	19	1	1	0	1	1	1	1	1	1	1	1	1	1	1	1	1	1	1	1	1	1	1	1	1	1	0	1	1	1	1	1	1	1	1	1	0	1	0	1	0	0	0	0	1	0	1	1
A98	1	20	1	1	1	1	0	1	1	1	1	1	1	1	1	1	1	1	1	1	1	1	1	1	1	1	1	1	0	1	1	1	1	1	1	1	1	0	1	1	1	1	1	1	1	0	0	1	1
A99	1	23	1	1	0	1	0	0	0	1	1	1	1	1	0	1	1	1	1	1	1	1	1	1	1	1	0	1	1	1	0	1	0	1	1	1	1	1	1	1	0	0	0	1	0	1	0	1	1
D147	1	21	1	1	0	1	0	1	0	1	1	1	0	1	0	1	0	1	1	1	1	1	1	0	1	1	1	1	1	1	1	1	1	1	1	1	1	1	1	0	1	1	1	1	0	0	1	1	1
D148	1	25	1	1	1	0	1	0	0	0	1	1	0	1	0	1	1	1	1	1	0	1	1	1	1	1	1	1	1	1	1	1	1	1	1	1	0	1	1	0	1	1	1	1	0	0	1	1	1
D149	1	23	1	1	1	0	0	1	0	1	1	1	1	1	0	1	1	1	1	1	1	1	0	0	1	0	1	1	0	1	1	0	1	0	1	0	1	1	1	1	1	1	1	1	0	1	1	1	1
D150	1	22	1	1	0	0	0	0	0	1	1	1	0	1	0	1	1	1	1	1	0	1	1	1	1	1	1	0	0	1	1	1	0	1	0	1	1	0	1	0	1	1	1	1	0	0	0	1	1
D151	1	22	1	0	0	1	0	0	1	1	1	1	1	1	1	1	1	1	1	0	0	1	1	1	1	1	0	0	0	1	1	1	0	1	0	1	1	0	1	1	1	1	0	1	0	1	0	1	1
D152	1	22	1	0	0	1	0	1	1	1	1	1	1	1	0	1	1	1	1	1	0	1	1	1	1	1	1	1	0	1	1	1	1	1	1	1	1	1	1	1	0	1	1	1	0	0	1	1	1
D153	1	23	1	1	1	1	1	1	1	1	1	1	1	1	1	1	1	1	1	1	1	1	1	0	1	1	1	1	1	1	1	1	1	1	1	1	1	1	1	1	0	0	1	1	0	0	1	1	1
D154	1	22	1	1	1	1	0	1	0	1	1	1	1	1	0	1	1	1	1	1	1	1	1	1	1	1	1	1	1	1	1	1	1	1	1	1	1	1	1	0	1	1	0	1	1	1	1	1	1
D155	1	28	1	1	0	1	0	0	1	1	1	1	1	1	0	1	1	1	1	0	0	1	1	1	1	0	0	0	0	1	0	0	0	1	0	1	1	0	1	0	0	0	1	1	0	0	1	1	1
D156	1	24	1	1	0	0	0	1	0	1	1	0	1	1	1	1	1	0	1	1	0	1	1	1	1	1	1	1	1	1	1	1	1	1	1	1	1	1	1	1	1	1	1	1	0	1	1	0	1
D157	1	22	1	0	0	1	1	1	0	1	1	1	1	1	0	1	1	1	1	1	1	1	1	1	1	1	1	1	1	1	1	1	1	0	1	0	1	1	0	1	1	0	0	1	0	1	1	1	1
D158	1	23	1	0	0	1	0	1	0	1	1	1	1	1	0	1	1	1	1	1	1	1	1	1	1	1	1	1	0	1	1	0	1	1	1	1	1	1	1	0	0	0	1	1	0	0	1	1	1
D159	1	22	1	0	1	1	0	1	0	1	1	1	1	1	0	1	1	1	1	1	0	1	1	1	1	0	0	0	0	1	1	1	0	0	1	1	0	1	0	0	0	1	1	1	0	0	1	1	1
D160	1	22	1	1	0	1	1	1	1	1	1	1	1	1	1	1	1	1	1	1	1	1	1	1	1	1	1	1	1	1	1	0	1	1	1	1	1	1	1	1	1	1	1	1	0	1	1	1	1
Participant	Block	Age	Sex	1	2	3	4	5	6	7	8	9	10	11	12	13	14	15	16	17	18	19	20	21	22	23	24	25	26	27	28	29	30	31	32	33	34	35	36	37	38	39	40	41	42	43	44	45	46
	2			Rafd090_28_Caucasian_male_angry_frontal.jpg	Rafd090_33_Caucasian_male_fearful_frontal.jpg	Rafd090_38_Caucasian_male_surprised_frontal.jpg	Rafd090_30_Caucasian_male_sad_frontal.jpg	Rafd090_28_Caucasian_male_happy_frontal.jpg	Rafd090_14_Caucasian_female_disgusted_frontal.jpg	Rafd090_12_Caucasian_female_happy_frontal.jpg	Rafd090_04_Caucasian_female_angry_frontal.jpg	Rafd090_15_Caucasian_male_happy_frontal.jpg	Rafd090_21_Caucasian_male_sad_frontal.jpg	Rafd090_14_Caucasian_female_neutral_frontal.jpg	Rafd090_24_Caucasian_male_neutral_frontal.jpg	Rafd090_08_Caucasian_female_angry_frontal.jpg	Rafd090_20_Caucasian_male_fearful_frontal.jpg	Rafd090_02_Caucasian_female_angry_frontal.jpg	Rafd090_37_Caucasian_female_neutral_frontal.jpg	Rafd090_23_Caucasian_male_happy_frontal.jpg	Rafd090_14_Caucasian_female_surprised_frontal.jpg	Rafd090_32_Caucasian_female_sad_frontal.jpg	Rafd090_01_Caucasian_female_fearful_frontal.jpg	Rafd090_04_Caucasian_female_surprised_frontal.jpg	Rafd090_61_Caucasian_female_happy_frontal.jpg	Rafd090_05_Caucasian_male_sad_frontal.jpg	Rafd090_15_Caucasian_male_fearful_frontal.jpg	Rafd090_57_Caucasian_female_happy_frontal.jpg	Rafd090_31_Caucasian_female_happy_frontal.jpg	Rafd090_30_Caucasian_male_surprised_frontal.jpg	Rafd090_33_Caucasian_male_neutral_frontal.jpg	Rafd090_25_Caucasian_male_contemptuous_frontal.jpg	Rafd090_71_Caucasian_male_neutral_frontal.jpg	Rafd090_19_Caucasian_female_happy_frontal.jpg	Rafd090_58_Caucasian_female_happy_frontal.jpg	Rafd090_33_Caucasian_male_happy_frontal.jpg	Rafd090_38_Caucasian_male_fearful_frontal.jpg	Rafd090_28_Caucasian_male_contemptuous_frontal.jpg	Rafd090_36_Caucasian_male_angry_frontal.jpg	Rafd090_36_Caucasian_male_contemptuous_frontal.jpg	Rafd090_05_Caucasian_male_angry_frontal.jpg	Rafd090_24_Caucasian_male_happy_frontal.jpg	Rafd090_01_Caucasian_female_angry_frontal.jpg	Rafd090_12_Caucasian_female_disgusted_frontal.jpg	Rafd090_46_Caucasian_male_sad_frontal.jpg	Rafd090_07_Caucasian_male_fearful_frontal.jpg	Rafd090_61_Caucasian_female_sad_frontal.jpg	Rafd090_04_Caucasian_female_sad_frontal.jpg	Rafd090_26_Caucasian_female_happy_frontal.jpg
B1	2	20	1	0	1	1	0	1	1	1	1	1	0	0	1	1	0	1	1	1	1	1	1	1	1	1	1	1	1	1	1	1	1	1	1	1	1	1	1	1	1	0	0	1	1	0	0	1	1
B10	2	18	1	0	1	1	0	1	0	1	0	1	0	1	1	0	1	1	1	1	1	1	1	1	1	0	0	1	1	1	1	0	1	1	1	1	0	0	0	1	1	1	1	1	0	0	1	1	1
B100	2	23	1	1	1	1	0	1	1	1	1	1	0	1	1	1	1	1	1	1	1	1	1	1	1	1	0	1	1	1	0	1	1	1	1	1	1	1	1	1	1	1	1	1	1	0	1	1	1
B101	2	18	1	1	1	1	1	1	1	1	0	1	0	1	1	1	1	1	1	1	1	1	1	1	1	1	1	1	1	1	1	1	1	1	1	1	1	1	1	1	1	1	1	1	1	0	1	1	1
B102	2	19	2	0	1	1	0	1	1	1	0	1	0	0	1	0	1	1	1	1	1	1	1	1	1	0	0	1	1	1	1	1	1	1	1	1	0	0	1	1	1	1	1	1	0	1	1	1	1
B103	2	18	1	0	1	1	0	1	1	1	0	1	0	1	1	0	1	0	1	0	1	1	1	1	1	0	0	1	1	1	1	1	1	1	1	1	1	1	1	0	1	1	1	1	0	1	1	1	1
B104	2	20	1	1	1	1	0	1	1	1	0	1	0	1	1	0	0	0	1	1	1	1	0	0	1	0	0	1	1	1	1	1	1	1	0	1	1	0	1	0	1	1	1	0	1	1	1	1	1
B105	2	19	1	0	1	1	0	1	1	1	0	0	0	0	0	0	1	0	1	1	0	1	1	0	0	0	1	1	1	1	1	1	1	1	0	1	1	1	1	1	1	1	1	1	1	1	0	1	0
B106	2	19	1	0	0	1	0	1	0	1	0	1	0	1	1	0	1	1	1	1	1	1	1	1	1	1	0	1	1	1	1	1	1	1	1	1	1	1	1	1	1	1	1	1	1	1	1	1	0
B107	2	21	2	1	0	1	1	1	0	1	0	1	0	1	1	0	1	1	1	1	1	1	1	1	1	1	1	1	1	1	1	1	1	1	1	1	0	1	1	1	1	1	0	0	1	0	1	1	1
B108	2	18	1	1	1	1	0	1	1	1	1	1	1	0	1	0	1	0	1	1	1	1	1	1	1	1	1	1	1	1	1	1	1	1	1	1	1	1	0	0	1	1	1	1	1	1	1	1	1
B109	2	18	1	0	0	1	0	1	0	1	0	1	0	1	1	1	1	1	1	1	1	1	1	1	1	1	1	1	1	1	1	1	1	1	1	1	1	1	1	1	1	1	1	1	1	1	1	1	1
B11	2	19	1	1	1	1	0	1	1	1	0	1	1	1	1	0	1	1	1	1	1	0	0	1	1	1	0	1	1	1	1	1	1	1	1	1	1	1	1	1	1	1	1	1	1	1	1	1	1
B110	2	19	1	0	1	1	0	1	1	1	0	1	1	1	1	0	1	1	1	1	1	1	0	1	1	1	0	1	1	1	1	1	1	1	1	1	1	1	1	1	1	1	1	1	1	1	1	1	1
B111	2	19	1	1	1	1	0	1	1	1	0	1	1	1	1	1	0	1	1	1	1	1	1	1	1	1	1	1	1	1	1	1	1	1	1	1	1	1	1	1	1	1	1	1	1	1	1	1	1
B112	2	18	1	0	0	1	1	1	0	1	0	1	1	0	1	0	1	1	1	1	1	1	1	1	1	1	1	1	1	1	1	1	1	1	1	1	1	1	1	1	1	1	1	0	1	0	1	1	1
B113	2	18	1	1	1	1	1	1	0	1	1	1	0	1	1	0	1	1	1	1	1	1	1	1	1	1	1	1	1	1	1	1	1	1	0	1	1	1	1	1	1	1	1	1	1	1	1	1	1
B114	2	18	1	1	1	1	0	1	1	1	1	1	1	1	1	0	1	1	1	1	1	1	1	1	1	0	1	1	1	1	1	1	1	1	1	1	1	1	0	1	1	1	1	1	1	1	1	1	1
B115	2	18	1	0	0	1	0	1	1	1	0	1	0	1	0	0	0	0	1	1	1	1	1	1	1	1	1	1	1	1	0	1	1	1	1	1	0	1	0	1	1	1	1	1	1	0	1	1	1
B116	2	19	2	0	1	1	0	1	0	1	0	1	1	1	1	0	0	0	1	1	1	1	0	0	1	1	1	1	1	1	1	0	1	1	1	1	1	0	1	0	0	1	0	1	1	0	1	0	1
B117	2	17	1	1	1	1	0	1	1	1	1	1	0	0	0	0	0	0	1	1	1	1	1	1	1	1	1	1	1	1	1	0	1	1	1	1	0	1	1	0	1	1	1	1	1	1	1	1	1
B118	2	17	1	1	0	1	0	1	1	1	0	1	0	1	1	0	0	1	1	1	1	1	0	1	1	0	1	1	1	1	1	1	1	1	1	1	0	1	1	0	1	1	1	1	0	0	1	1	1
B119	2	18	1	1	1	1	1	1	1	1	0	1	0	0	1	0	1	1	1	1	1	1	1	1	1	0	0	1	1	1	1	1	1	1	1	1	0	1	1	1	1	1	1	1	1	1	1	1	1
B12	2	19	1	1	1	1	0	1	1	1	1	1	0	1	1	0	0	1	1	1	1	1	1	1	1	1	1	1	1	1	1	1	1	1	1	1	1	1	1	1	1	0	0	1	1	1	1	1	1
B120	2	18	1	1	0	1	1	1	1	1	1	1	0	1	1	0	0	1	0	0	0	0	0	1	0	0	0	1	1	1	1	0	1	1	1	1	0	1	1	1	0	1	1	0	1	0	1	1	1
B121	2	21	1	0	1	1	0	1	1	1	1	1	0	1	1	0	0	1	1	1	1	1	1	1	1	1	0	1	1	1	1	1	1	1	1	1	0	1	1	1	0	1	1	1	1	1	1	1	1
B122	2	18	1	1	1	1	0	1	1	1	1	1	0	1	1	0	1	0	1	1	1	1	1	1	1	1	1	1	1	1	1	1	1	1	1	1	1	1	1	1	1	1	1	1	1	1	1	1	1
B123	2	32	1	1	1	1	0	1	0	1	1	1	0	1	1	0	1	0	1	1	1	0	1	1	1	1	0	1	1	1	0	1	1	1	1	1	0	1	1	1	1	1	1	1	1	1	1	0	1
B124	2	23	2	1	1	1	0	1	0	1	0	1	0	0	1	0	1	1	1	1	1	1	0	1	1	1	0	1	1	1	0	1	1	1	1	1	1	1	1	1	1	1	1	1	1	1	1	0	1
B125	2	21	1	1	0	1	0	1	0	1	0	1	0	1	0	0	0	1	1	1	1	1	0	1	1	0	1	1	1	1	1	0	1	1	1	1	0	0	1	0	0	1	0	0	1	1	1	1	1
B126	2	26	1	0	1	1	0	1	1	1	0	1	0	1	1	0	1	0	1	1	0	1	1	1	1	0	1	1	1	1	0	0	1	1	1	1	1	1	1	1	1	1	1	0	1	1	1	1	1
B127	2	18	1	1	0	1	0	1	1	1	0	0	0	1	0	0	0	1	1	1	1	1	1	1	1	0	0	1	1	1	1	0	1	1	0	1	1	1	0	0	0	0	0	0	0	0	1	0	0
B128	2	18	1	0	1	1	0	1	1	1	1	1	0	0	1	1	1	1	1	1	1	1	1	1	0	1	0	1	1	1	1	1	1	1	1	1	1	1	1	1	1	1	1	1	1	0	1	1	1
B129	2	26	1	1	1	1	0	1	0	0	0	1	0	1	1	0	0	1	1	1	1	0	0	1	1	1	1	1	1	1	1	1	1	1	1	1	1	1	1	1	1	1	1	0	1	1	1	1	1
B13	2	18	1	1	1	1	1	1	0	1	1	1	0	1	1	0	1	1	1	1	1	1	0	1	1	0	0	1	1	1	1	0	1	1	1	1	1	1	0	0	1	1	1	0	1	0	1	1	1
B130	2	25	1	0	1	1	0	1	1	1	0	1	0	1	1	0	0	1	1	1	1	1	1	1	1	1	0	1	1	0	1	1	1	1	1	1	0	0	1	1	1	1	1	1	1	0	1	1	1
B131	2	19	1	0	1	1	0	1	0	1	0	1	1	1	1	0	1	1	1	1	1	1	1	1	1	0	1	1	1	1	1	1	1	1	1	1	1	1	1	1	1	1	1	1	1	0	0	1	1
B132	2	21	2	1	1	1	0	1	0	1	0	0	0	1	1	0	0	0	1	1	1	1	1	1	1	0	1	1	1	1	1	1	1	1	0	1	1	1	0	1	1	1	1	1	0	0	1	0	1
B133	2	19	1	0	0	1	1	1	0	1	0	1	0	1	1	0	0	0	1	1	1	0	0	0	0	0	0	1	1	0	1	0	0	1	1	0	0	0	0	0	0	1	0	0	0	1	1	0	1
B134	2	21	1	0	0	1	1	1	0	1	0	1	0	1	1	0	1	0	1	1	1	1	1	1	1	0	0	1	1	1	1	1	1	1	1	1	0	1	1	1	1	1	1	1	1	0	1	1	1
B135	2	19	1	0	0	1	0	1	0	1	1	1	0	1	1	1	0	1	1	1	1	1	1	1	1	0	0	1	1	1	1	1	1	1	1	1	0	1	1	1	1	1	1	1	1	0	1	1	1
B136	2	21	1	0	1	1	0	1	1	1	0	1	0	0	1	0	1	1	1	1	1	1	1	1	1	1	1	1	1	1	1	1	1	1	1	1	1	1	1	1	1	1	1	1	1	1	1	1	1
B137	2	53	1	1	0	1	0	1	1	1	1	1	0	0	1	0	0	1	1	1	1	0	1	1	1	0	0	1	1	1	0	1	1	1	0	1	1	0	1	1	0	1	1	1	0	1	1	0	1
B138	2	19	1	0	1	1	0	1	1	1	0	1	0	1	1	0	1	0	1	1	0	1	1	1	1	0	1	1	1	1	1	1	1	1	1	1	1	1	0	1	0	1	1	1	1	1	1	1	1
B139	2	22	1	1	1	1	0	1	1	1	0	1	0	1	1	1	1	1	1	1	1	1	1	1	1	0	0	1	1	1	1	1	1	1	1	1	1	1	1	1	1	1	1	1	1	1	1	1	1
B14	2	18	1	1	1	1	1	1	1	1	1	1	0	1	1	0	1	1	1	1	1	1	1	1	1	1	0	1	1	1	1	1	1	1	1	1	1	1	1	1	1	1	1	1	1	1	1	1	1
B140	2	20	1	1	1	1	0	1	1	1	1	1	1	1	1	1	0	1	1	1	1	1	0	1	1	1	1	1	1	1	1	1	1	1	1	1	1	1	1	1	1	1	1	1	1	1	1	1	1
B141	2	21	1	1	1	1	1	1	1	1	1	1	1	1	1	1	1	1	1	1	1	1	1	1	1	1	1	1	1	1	1	1	1	1	1	1	1	1	1	1	1	1	1	1	1	1	1	1	1
B142	2	23	1	1	1	1	0	1	1	1	1	1	1	1	1	0	0	0	1	1	1	1	1	1	1	1	0	1	1	1	1	0	1	1	1	1	1	1	1	1	1	1	1	1	1	0	1	1	1
B143	2	20	1	1	1	1	1	1	1	1	0	1	0	1	1	0	0	1	1	1	0	1	1	1	1	1	0	1	1	1	1	1	1	1	1	1	0	1	1	1	1	1	1	1	1	1	0	1	1
B144	2	19	1	1	1	1	0	1	1	1	1	1	1	1	1	0	1	1	1	1	1	1	1	1	1	1	0	1	1	1	1	1	1	1	1	1	1	1	1	1	1	1	1	1	1	1	1	1	1
B145	2	25	1	1	1	1	1	1	0	1	0	1	1	1	1	1	0	1	1	1	1	1	0	1	1	1	0	1	1	1	1	1	1	1	1	1	0	1	1	1	1	1	1	1	1	1	1	1	1
B146	2	19	2	0	1	1	1	1	0	1	1	1	1	1	1	0	0	0	1	1	1	1	1	1	1	0	1	0	1	0	0	0	0	1	0	1	1	1	1	1	1	1	1	1	1	1	1	1	1
B147	2	20	1	1	1	1	1	1	0	1	1	1	1	1	1	1	1	1	1	1	1	1	1	1	1	1	0	1	1	1	1	0	1	1	1	1	0	0	1	0	1	1	1	1	1	0	1	1	1
B148	2	20	1	1	1	1	0	1	1	1	1	1	1	1	1	1	1	1	1	1	1	1	1	1	1	1	1	1	1	1	1	1	1	1	1	1	1	1	1	1	1	1	1	1	1	1	1	1	1
B149	2	21	1	1	1	1	0	1	1	1	1	1	0	1	1	1	1	0	1	1	1	1	1	0	0	0	0	0	1	1	1	1	1	1	1	1	1	1	1	1	1	1	1	1	1	1	1	1	1
B15	2	18	1	1	1	1	1	1	1	1	1	1	0	1	1	1	1	1	1	1	1	1	1	1	1	1	0	1	1	1	1	1	1	1	1	1	1	1	1	1	1	1	1	1	1	1	1	1	1
B150	2	20	1	1	1	1	0	1	1	1	1	1	1	1	1	1	1	1	1	1	1	1	1	1	1	1	1	1	1	1	1	1	1	1	1	1	1	1	1	1	1	1	1	1	1	1	1	1	1
B151	2	20	1	1	1	1	0	1	1	1	1	1	1	0	1	1	1	1	1	1	1	1	1	1	1	1	0	1	1	1	1	1	1	1	1	1	1	1	1	1	1	1	1	1	1	1	1	1	1
B152	2	20	1	1	1	1	0	1	1	1	1	1	1	1	1	1	0	1	1	1	1	1	0	0	1	0	0	1	1	1	1	1	1	1	1	1	0	1	1	1	1	1	1	1	1	0	1	1	1
B153	2	20	1	1	1	1	0	1	1	1	1	1	0	1	1	0	1	1	1	1	1	0	1	1	1	0	0	1	1	1	1	1	1	1	1	1	1	1	1	1	1	1	1	1	0	1	1	1	1
B154	2	21	2	1	1	1	0	1	1	1	1	1	0	1	1	0	0	1	1	1	1	1	1	1	1	1	1	1	1	1	1	1	1	1	1	1	1	1	1	1	1	1	1	1	1	1	1	1	1
B155	2	20	1	1	1	1	0	1	0	1	1	1	0	1	1	1	0	1	1	1	1	1	1	1	1	1	1	1	1	1	1	1	1	1	1	1	1	1	1	1	1	1	1	0	1	1	1	1	1
B156	2	20	1	1	1	1	1	1	1	1	1	1	0	1	1	1	1	1	1	1	1	1	1	1	1	1	0	1	1	1	1	1	1	1	1	1	1	1	1	1	1	1	1	1	1	1	1	1	1
B157	2	23	1	1	1	1	0	1	1	1	1	1	0	1	1	1	0	1	1	1	1	1	1	1	1	1	0	1	1	1	1	0	1	1	1	1	1	1	1	0	1	1	1	1	1	1	1	0	1
B158	2	21	1	1	1	1	0	1	1	1	0	1	0	1	1	0	1	1	1	1	1	1	1	1	1	1	0	1	1	1	1	1	1	1	1	1	1	1	1	1	1	1	1	1	1	1	1	1	1
B159	2	21	1	1	1	1	0	1	1	1	1	1	0	1	1	1	1	1	1	1	1	0	1	1	1	0	1	1	1	1	1	1	1	1	1	1	1	1	1	1	0	1	1	1	1	0	1	1	1
B16	2	19	2	1	1	1	0	0	0	0	0	0	1	1	1	1	1	1	1	1	1	1	1	1	1	1	0	1	1	1	0	0	1	1	1	1	1	1	1	1	1	1	1	1	1	1	1	1	1
B160	2	20	1	1	1	1	0	1	1	1	1	1	0	1	1	1	1	1	1	1	1	1	1	1	1	0	1	1	1	1	1	1	1	1	1	1	1	1	1	1	1	1	1	1	1	1	1	1	1
B161	2	20	1	1	1	1	1	1	1	1	0	1	0	1	1	1	1	1	1	1	1	1	0	1	1	0	0	1	1	1	1	1	1	1	1	1	1	1	1	1	1	1	1	1	1	1	1	1	1
B162	2	23	2	1	1	1	1	1	1	1	0	1	1	1	1	0	1	0	1	1	1	1	1	1	1	0	1	1	1	1	1	1	1	1	1	1	1	1	1	1	1	1	1	1	1	1	1	1	1
B163	2	20	1	1	1	1	0	1	1	1	1	1	0	1	1	1	0	1	1	1	1	1	1	1	1	1	1	1	1	1	1	1	1	1	1	1	1	1	1	1	1	1	1	1	1	1	1	1	1
B164	2	20	1	1	1	1	0	1	1	1	1	1	0	1	1	1	1	0	1	1	1	1	1	1	1	0	1	1	1	1	1	1	1	1	1	1	1	1	1	1	1	1	1	1	1	1	1	1	1
B165	2	20	1	1	1	1	1	1	1	1	1	1	1	1	1	1	1	1	1	1	1	1	1	1	1	0	1	1	1	1	1	1	1	1	1	1	1	1	1	1	1	1	1	1	1	1	1	1	1
B166	2	21	1	1	1	1	0	1	1	1	1	1	0	1	1	1	0	0	1	1	1	0	1	1	1	1	0	1	1	1	1	1	1	1	1	1	1	1	1	1	0	1	1	1	1	1	1	1	1
B167	2	20	1	1	1	1	1	1	1	1	0	1	0	1	1	0	0	0	1	1	1	1	0	0	1	1	0	1	1	1	1	1	1	1	1	1	0	1	1	1	0	1	1	1	1	1	1	1	1
B168	2	21	1	1	1	1	0	1	1	1	1	1	1	1	1	1	0	1	1	1	1	1	0	1	1	1	0	1	1	1	1	1	1	1	1	1	0	1	1	1	1	1	1	1	1	0	1	1	1
B169	2	18	1	1	1	1	0	1	1	1	1	1	0	1	1	1	0	1	1	1	1	1	1	1	1	1	1	1	1	1	1	1	1	1	1	1	0	1	1	1	1	1	1	1	1	1	1	1	1
B17	2	19	1	1	1	1	0	1	1	1	1	1	0	0	1	0	1	1	0	0	1	1	1	1	1	0	0	1	1	1	1	1	1	1	1	1	0	1	1	1	1	1	1	1	1	0	1	0	1
B170	2	23	1	1	1	1	1	1	1	1	1	1	1	0	1	0	1	0	1	1	1	1	0	1	1	1	1	1	1	1	1	1	1	1	1	1	1	1	1	1	1	1	1	1	1	0	1	1	1
B171	2	25	1	0	1	1	1	1	0	1	0	1	0	1	1	0	1	1	1	1	1	1	0	1	0	1	0	1	1	1	1	1	1	1	1	1	0	1	1	1	1	1	0	1	1	1	1	1	1
B172	2	22	1	1	1	1	1	1	1	1	1	1	1	1	1	0	1	0	1	1	1	1	1	1	1	1	1	1	1	1	1	1	1	1	1	1	1	1	1	1	1	1	1	1	1	1	1	1	1
B173	2	18	1	1	1	1	0	1	1	1	1	1	0	0	1	1	1	1	1	1	1	1	0	1	1	0	1	1	1	1	1	1	1	1	1	1	1	1	1	1	1	1	1	1	1	1	1	1	1
B174	2	17	1	1	1	1	1	1	0	1	1	1	0	1	1	1	1	1	1	1	1	1	1	1	1	1	1	1	1	1	1	1	1	1	1	1	0	1	1	1	1	1	1	1	1	1	1	1	1
B175	2	19	1	1	1	1	1	1	0	1	0	1	0	1	1	0	1	1	1	1	1	1	0	1	1	0	1	1	1	1	1	1	1	1	1	1	1	0	0	0	1	1	1	1	0	1	1	1	1
B176	2	18	1	0	0	1	0	1	1	1	1	1	1	1	1	0	0	0	1	1	1	1	1	1	1	1	0	1	1	1	1	0	1	1	1	1	0	1	0	0	0	0	0	0	0	0	1	0	0
B177	2	18	1	1	1	1	0	1	0	1	1	1	1	1	1	0	0	0	1	1	1	1	1	1	1	0	1	1	1	1	1	1	1	1	1	1	1	1	1	1	1	1	1	1	1	1	1	1	1
B178	2	18	1	1	1	1	0	1	0	1	1	1	1	1	1	1	0	0	1	1	1	1	1	1	1	0	1	1	1	1	1	1	1	1	1	1	0	1	1	1	1	1	1	1	1	1	1	1	1
B179	2	18	1	1	1	1	0	1	0	1	1	1	1	1	1	1	1	1	1	1	1	1	1	1	1	0	1	1	1	1	1	1	1	1	1	1	1	1	1	1	1	1	1	1	1	1	1	1	1
B18	2	19	NR	1	1	1	1	1	0	1	0	1	0	1	1	0	1	0	1	1	1	1	1	0	1	1	1	1	1	1	1	1	1	1	1	1	1	1	1	1	1	0	0	0	0	0	1	0	0
B180	2	18	1	1	1	1	0	1	1	1	1	1	0	1	1	0	1	1	1	1	1	0	0	1	1	0	0	1	1	1	1	1	1	1	1	1	1	0	0	0	0	1	1	1	1	1	1	1	1
B181	2	18	1	1	1	1	0	1	0	1	1	1	0	1	1	0	1	1	1	1	1	0	0	1	1	0	1	1	1	1	1	1	1	1	1	1	1	1	1	1	1	1	1	1	1	1	1	1	1
B182	2	18	1	1	0	1	0	1	1	1	0	1	0	1	1	0	0	0	1	1	1	1	0	1	1	0	0	1	1	1	1	0	1	1	1	1	0	1	1	1	1	1	1	1	1	0	1	1	1
B183	2	17	1	1	1	1	0	1	0	1	0	0	0	1	1	0	0	0	1	1	1	1	1	1	0	0	0	1	1	1	1	0	1	1	1	1	1	1	1	0	1	1	1	1	1	1	1	1	1
B184	2	19	1	1	1	1	0	1	0	1	1	1	0	1	1	0	1	1	1	1	1	1	0	1	1	0	1	1	1	1	1	1	1	1	1	1	1	1	1	1	0	0	1	1	1	0	1	1	1
B185	2	19	2	1	1	1	0	1	0	1	1	1	1	1	1	0	1	1	1	1	1	1	1	1	1	1	0	1	1	1	1	1	1	1	1	1	1	1	1	1	1	1	1	1	1	1	1	1	1
B186	2	21	2	0	1	1	0	1	1	1	1	1	1	1	1	0	1	0	1	1	1	1	0	1	1	0	0	1	1	1	1	1	1	1	1	1	1	1	1	1	1	1	1	1	0	0	1	1	1
B187	2	17	2	1	1	1	0	1	1	1	1	1	1	1	1	0	1	1	1	1	1	0	0	1	1	1	0	1	1	1	1	1	1	1	1	1	0	1	1	0	0	1	1	1	1	0	1	1	1
B188	2	18	1	0	1	1	0	1	0	1	1	1	1	1	1	0	0	1	1	1	1	0	0	0	1	1	0	1	1	1	1	0	1	1	1	1	0	1	1	1	1	1	1	1	1	0	1	1	0
B189	2	18	2	1	1	1	0	1	0	0	1	1	1	1	1	1	0	1	1	1	1	0	0	1	0	0	0	1	1	1	1	0	1	1	1	1	0	0	1	0	1	1	1	1	0	0	1	1	1
B19	2	19	1	1	1	1	0	1	1	1	1	1	0	1	1	0	1	0	1	1	1	1	0	1	1	1	1	1	1	1	1	1	1	1	1	1	1	1	1	1	1	1	1	1	1	0	1	1	1
B190	2	18	1	1	1	1	0	1	1	1	1	1	0	1	1	0	1	1	1	1	1	1	1	1	1	1	1	1	1	1	1	1	0	1	1	1	1	1	1	1	0	1	1	1	1	1	1	1	1
B191	2	18	1	1	1	1	1	1	0	1	1	1	0	1	1	0	1	1	1	1	1	1	0	1	1	0	1	1	1	1	1	1	1	1	1	1	1	1	1	0	1	1	1	1	1	0	1	0	1
B192	2	25	1	1	1	1	0	1	0	1	0	1	0	1	1	0	0	0	1	1	1	1	1	1	1	0	1	1	1	1	1	1	1	1	0	1	1	1	1	1	1	1	1	1	1	0	1	1	1
B192	2	48	1	1	1	1	0	1	0	1	0	1	0	1	1	1	1	0	1	1	1	1	0	1	1	0	0	1	1	1	1	1	1	0	0	0	0	1	1	1	1	1	1	1	1	0	1	1	1
B193	2	17	1	1	1	1	0	1	0	1	0	1	0	1	1	1	1	1	1	1	1	1	1	1	1	1	0	1	1	1	1	1	1	1	1	1	1	1	1	1	1	1	1	1	1	1	1	1	1
B194	2	18	1	1	1	1	0	1	1	1	1	1	0	1	1	1	0	1	1	1	1	0	1	1	1	1	1	1	1	1	1	1	1	1	1	1	1	1	1	1	1	1	1	1	1	1	1	1	1
B195	2	21	2	0	0	1	0	1	1	1	1	0	0	1	1	0	0	1	0	1	1	1	1	1	1	1	0	1	1	1	1	1	1	1	1	1	1	1	1	1	1	1	0	1	1	0	1	1	1
B196	2	20	1	0	0	1	0	1	1	1	1	1	0	1	1	0	0	1	1	1	1	1	1	1	1	1	0	1	1	1	1	1	1	1	1	1	1	1	1	1	1	0	1	1	1	0	1	1	1
B197	2	28	1	0	0	1	0	1	1	1	1	1	0	1	1	0	0	1	1	1	1	0	1	1	1	1	0	1	1	1	1	1	1	1	1	1	1	1	1	1	1	1	1	1	1	0	1	1	1
B198	2	20	1	0	0	1	0	1	1	1	1	1	0	1	1	0	1	1	1	1	1	1	1	1	1	1	0	1	1	1	1	1	1	1	1	1	1	1	1	1	1	1	1	1	1	0	1	1	1
B199	2	20	1	0	0	1	1	1	1	1	1	1	0	1	1	0	1	1	1	1	1	1	1	1	1	1	0	1	1	1	1	1	1	1	1	1	1	1	1	1	1	1	1	1	1	0	1	1	1
B2	2	18	1	1	1	1	0	1	1	1	0	1	0	1	1	0	1	1	1	1	1	1	1	1	1	0	1	1	1	1	1	1	1	1	1	1	1	1	1	1	1	1	1	1	1	1	1	0	1
B20	2	19	1	1	1	1	1	1	1	1	0	1	0	1	1	0	1	1	1	1	1	1	1	1	1	1	1	1	1	1	1	1	1	1	1	1	1	1	1	1	1	1	1	0	0	0	0	0	1
B200	2	35	1	0	1	1	1	1	1	1	1	1	0	1	1	1	0	1	1	1	1	1	1	1	1	1	1	1	1	1	1	1	1	1	1	1	1	1	1	1	1	1	1	1	1	0	1	1	1
B201	2	19	1	1	1	1	0	1	1	1	1	1	0	1	1	0	0	1	1	1	1	1	0	1	1	1	0	1	1	1	1	1	1	1	1	1	1	1	1	1	1	1	1	1	1	1	1	1	1
B202	2	19	1	0	1	1	0	1	1	1	0	1	1	1	1	0	1	1	1	1	1	1	1	1	1	1	0	1	1	1	1	1	1	1	1	1	1	1	1	1	1	1	1	1	1	1	1	1	1
B203	2	19	1	1	1	1	0	1	1	1	0	1	0	0	1	0	1	0	1	1	1	1	0	1	1	1	0	1	1	1	1	0	0	1	1	1	1	1	1	1	1	1	1	1	1	1	1	1	1
B204	2	20	1	0	1	1	0	1	0	1	1	1	0	1	1	0	1	0	1	0	1	1	0	1	1	0	0	1	1	0	1	1	1	1	1	1	1	1	1	0	1	1	1	1	1	1	1	1	1
B205	2	19	1	1	1	1	0	1	1	1	1	1	0	0	0	0	0	1	1	1	1	1	1	1	0	1	0	1	1	1	1	1	1	1	1	1	1	1	0	1	1	1	1	1	1	0	1	0	1
B206	2	19	2	1	0	1	0	1	1	1	0	1	0	1	1	0	0	1	1	1	1	1	0	1	1	0	1	1	1	1	1	1	1	1	1	1	1	1	1	0	0	1	1	0	0	0	1	1	1
B207	2	18	1	1	1	1	0	1	1	1	1	1	0	1	1	1	0	1	1	1	1	1	0	1	1	0	1	1	1	1	1	1	1	1	1	1	1	1	1	1	1	1	1	1	1	1	1	0	1
B208	2	19	1	1	1	1	0	1	1	1	1	1	0	1	1	1	0	1	1	1	1	1	0	1	1	1	1	1	1	1	1	1	1	1	1	1	1	1	1	1	1	1	1	1	1	1	1	1	1
B209	2	19	1	1	1	1	1	1	1	1	0	1	1	1	1	1	1	0	1	1	1	1	1	1	1	1	0	1	1	1	1	1	1	1	1	1	1	1	1	1	1	1	1	1	1	1	1	1	1
B21	2	18	1	1	1	1	0	1	1	1	1	1	0	1	1	1	1	1	1	1	1	1	0	1	1	0	1	1	1	1	1	1	1	1	1	1	1	1	1	1	1	1	1	1	1	0	1	1	1
B210	2	19	2	1	1	1	1	1	1	1	0	1	0	1	1	1	1	0	1	1	1	1	1	1	1	1	0	1	1	1	1	0	1	1	1	1	1	0	1	0	1	1	1	1	1	1	1	1	1
B211	2	19	1	0	0	1	0	1	1	1	0	1	0	1	1	1	1	1	1	1	1	1	1	1	1	1	0	1	1	1	1	1	1	1	1	1	1	1	1	1	1	1	1	1	1	1	1	1	1
B212	2	18	2	1	1	0	0	1	1	1	0	0	0	1	1	0	1	0	1	1	1	1	1	1	1	0	0	1	1	1	1	1	0	1	0	1	1	0	1	1	1	1	1	0	1	1	1	1	1
B213	2	19	2	1	0	1	1	1	0	1	0	1	0	1	1	0	0	1	1	1	1	1	0	0	1	1	0	1	1	1	1	0	1	1	1	1	1	0	0	1	1	1	1	1	1	0	1	1	1
B214	2	18	2	1	1	1	0	1	0	1	0	1	1	1	1	0	0	0	1	1	1	0	1	1	1	1	0	1	1	1	1	1	1	1	1	1	1	0	1	1	1	1	1	1	0	1	1	0	1
B215	2	18	2	1	0	0	0	1	0	1	1	1	0	1	1	0	0	1	1	1	1	1	0	0	1	1	0	1	1	1	1	1	1	1	1	1	1	1	1	1	1	1	1	1	1	0	1	1	1
B216	2	18	1	1	1	1	0	0	0	1	1	1	1	1	0	0	1	0	1	1	1	1	0	1	1	1	0	1	1	1	1	1	1	1	1	1	1	1	1	0	1	1	1	1	1	0	1	1	1
B217	2	19	1	1	1	1	0	1	0	1	1	1	0	1	1	0	0	0	1	1	1	1	0	1	1	1	0	1	1	1	1	1	1	1	1	1	1	1	1	1	1	1	1	1	1	1	1	1	1
B218	2	18	1	1	1	1	0	1	1	1	1	1	0	1	1	0	0	1	1	1	1	1	1	1	1	1	0	1	1	1	1	1	1	1	1	1	0	1	1	1	1	1	1	1	1	1	1	1	1
B219	2	18	1	1	1	1	1	1	1	1	1	1	1	1	1	0	0	0	1	1	1	1	0	0	0	0	0	0	0	1	1	0	1	1	1	1	1	0	1	0	1	1	0	1	1	1	1	1	1
B22	2	19	1	1	1	1	0	1	1	1	1	1	0	0	1	1	1	1	1	1	1	1	1	1	1	1	1	1	1	1	1	1	1	1	1	1	1	1	1	1	1	1	1	1	1	1	1	1	1
B220	2	17	1	1	1	1	1	1	1	1	1	1	0	1	1	0	0	1	1	1	1	1	1	0	1	1	1	1	1	1	1	1	1	1	1	1	1	1	1	1	1	1	1	1	1	0	1	1	1
B221	2	18	1	1	0	1	1	1	1	1	1	1	1	0	1	0	0	0	1	1	1	1	0	1	1	1	0	1	1	1	1	1	1	1	1	1	1	1	1	1	1	1	1	1	1	1	1	1	1
B222	2	18	1	1	1	1	0	1	0	1	1	1	1	1	1	1	1	1	1	1	1	1	0	1	1	1	0	1	1	1	1	1	1	0	0	1	0	1	1	1	1	1	1	1	1	1	1	0	1
B223	2	18	1	1	1	1	0	1	0	1	1	1	0	1	1	1	1	1	1	1	1	1	1	1	1	1	0	1	1	1	1	1	1	1	1	1	1	1	1	1	1	1	1	1	1	1	1	1	1
B224	2	18	1	1	1	1	0	1	0	1	0	0	0	1	1	1	0	0	1	1	1	1	1	1	1	1	0	1	1	1	1	1	1	1	1	1	1	1	1	1	1	1	1	1	1	1	1	1	1
B225	2	18	1	0	1	1	0	1	1	1	0	1	0	1	1	0	0	0	1	1	1	1	1	1	1	1	0	1	1	1	1	1	0	1	1	1	1	1	0	1	1	1	1	1	1	0	1	1	1
B226	2	22	2	1	1	1	0	1	0	1	0	1	0	1	1	0	0	0	1	1	1	0	1	1	1	1	1	1	0	1	1	1	1	1	1	1	1	1	1	1	1	1	1	1	1	0	1	1	1
B227	2	20	1	0	1	1	1	1	1	1	1	1	0	0	1	1	0	1	1	1	1	1	1	1	1	1	0	1	1	1	1	1	1	1	1	1	1	1	1	1	1	1	1	1	1	1	1	1	1
B228	2	20	2	1	1	1	1	1	0	1	0	1	1	1	1	0	1	0	0	1	1	1	1	1	1	1	1	1	1	1	1	0	1	1	1	1	1	1	1	1	0	1	0	1	1	1	1	1	1
B229	2	20	1	1	1	1	0	1	1	1	0	1	0	1	1	0	1	1	1	1	1	1	1	1	1	0	1	1	1	1	1	1	1	1	1	1	1	1	1	1	1	1	1	1	1	1	1	1	1
B23	2	24	1	1	0	1	0	1	0	1	1	1	0	0	0	0	0	1	1	1	1	1	1	1	1	0	1	1	1	1	1	1	1	1	1	1	1	0	1	1	1	1	1	1	1	1	1	1	1
B230	2	18	1	1	1	1	0	1	1	1	0	1	1	0	1	0	1	0	1	1	1	1	1	1	1	1	1	1	1	1	1	1	1	1	1	1	1	1	1	1	1	1	1	1	1	1	1	1	1
B231	2	20	1	1	1	1	0	1	1	1	0	1	1	1	1	0	1	0	1	1	1	1	1	1	1	1	1	1	1	1	1	1	1	1	1	1	1	1	1	1	1	1	1	1	1	1	1	1	1
B232	2	18	1	1	1	1	1	1	0	1	0	0	0	1	1	1	1	0	1	1	1	1	1	1	1	0	0	1	1	1	1	1	1	1	1	1	1	1	1	1	1	1	1	1	1	0	1	0	1
B233	2	19	2	0	0	0	0	0	0	0	0	0	0	0	1	0	0	0	1	0	0	0	0	0	0	0	0	0	0	0	0	0	1	1	1	1	0	0	0	0	0	1	1	1	1	0	1	1	1
B234	2	19	1	1	1	1	0	1	1	1	1	1	0	1	1	0	0	0	1	1	1	1	1	0	1	0	0	0	1	1	1	1	1	1	1	1	1	1	1	1	1	1	1	1	1	1	1	1	1
B235	2	18	1	1	1	1	0	1	1	1	0	1	0	1	1	0	1	1	1	1	1	1	1	1	1	1	0	1	1	1	1	1	1	1	1	1	1	1	1	1	1	1	1	1	1	1	1	1	1
B236	2	18	2	1	0	1	0	1	1	1	0	1	0	1	0	0	1	0	0	1	0	1	1	1	1	1	1	1	1	1	1	1	1	1	0	1	1	1	1	1	1	1	1	1	1	0	1	1	1
B237	2	18	2	1	0	1	0	1	1	1	0	1	0	1	1	0	1	0	1	1	1	1	1	1	1	0	1	1	1	1	1	0	1	1	1	1	1	1	1	1	1	1	1	1	1	0	1	1	1
B238	2	18	1	1	0	1	0	0	1	1	0	1	0	1	1	0	0	0	1	1	1	0	1	1	1	0	1	1	1	1	1	1	1	1	1	1	1	1	1	1	1	1	1	1	1	1	1	1	1
B239	2	20	2	1	1	1	0	1	1	0	0	1	0	1	1	1	1	0	1	1	1	1	0	1	1	1	1	1	1	0	1	1	0	0	1	1	0	0	1	1	1	1	1	1	1	0	1	1	0
B24	2	23	1	0	1	1	0	1	1	1	1	1	0	1	1	1	1	1	1	1	1	1	1	1	1	1	1	1	1	1	1	1	1	1	1	1	1	1	1	1	1	1	1	1	1	1	1	1	1
B240	2	19	2	1	1	1	0	1	1	1	0	1	1	1	1	0	1	1	1	1	1	0	1	1	1	1	0	1	1	1	1	1	1	1	1	1	0	1	1	1	1	1	1	1	1	1	1	1	1
B241	2	18	1	1	1	1	0	1	0	1	1	1	0	1	1	0	1	1	1	1	1	1	0	1	1	1	0	1	1	1	1	0	1	1	1	1	1	1	1	1	1	1	1	1	1	1	1	1	1
B242	2	19	1	1	1	1	0	1	1	1	1	1	1	1	1	0	0	0	1	1	1	1	0	1	1	1	0	1	1	1	1	0	1	1	1	1	1	0	1	1	1	1	1	1	1	1	1	1	1
B243	2	20	2	0	1	1	0	1	1	1	0	1	0	0	1	0	0	0	1	1	1	0	1	0	0	0	0	1	1	1	1	0	1	1	1	1	1	0	0	0	1	1	1	0	1	0	1	0	1
B244	2	18	1	1	1	1	0	1	0	1	1	1	0	1	1	0	1	0	1	1	1	1	0	1	1	1	1	1	1	1	1	1	1	1	1	1	1	1	1	1	1	1	1	1	1	1	1	1	1
B245	2	28	1	1	1	1	0	1	1	1	0	0	0	0	1	0	0	0	0	0	0	0	0	0	0	0	1	1	0	0	1	0	1	1	1	1	1	1	0	1	1	1	1	1	0	1	1	1	1
B246	2	19	1	1	1	1	0	1	1	1	1	1	1	1	1	0	0	1	1	1	1	1	0	1	1	0	0	1	1	1	1	1	1	1	1	1	1	1	1	0	1	1	1	1	1	0	1	1	1
B247	2	18	1	1	1	1	0	1	1	1	1	1	0	1	1	0	0	1	1	1	1	1	1	0	1	1	0	1	1	1	1	0	1	1	1	1	0	0	1	1	1	1	1	1	1	1	1	1	1
B248	2	20	1	1	1	1	0	1	0	1	0	1	0	0	1	0	0	0	0	0	0	1	1	1	1	1	0	1	1	1	0	0	1	1	1	1	1	0	1	1	1	1	1	1	1	0	1	1	1
B249	2	19	1	0	1	1	1	1	0	1	1	1	0	1	1	0	1	0	1	1	1	1	0	1	1	1	0	1	1	1	1	1	1	1	1	1	0	0	1	1	1	1	1	1	1	0	1	1	1
B25	2	18	1	1	1	1	1	1	0	1	0	0	1	0	1	0	0	0	1	1	1	1	1	1	1	0	0	1	1	1	1	1	0	1	1	1	0	1	1	0	1	1	0	1	1	0	1	1	1
B250	2	18	1	0	1	1	0	1	1	1	1	1	0	1	1	0	1	1	1	1	1	1	1	1	1	1	1	1	1	1	0	0	1	1	1	1	1	0	1	0	1	1	1	1	1	1	1	1	1
B251	2	18	1	0	1	1	0	1	1	1	0	1	0	0	0	0	1	0	1	1	1	1	0	1	1	0	0	1	1	1	0	1	0	1	1	1	1	1	0	1	1	1	1	1	1	0	1	1	1
B252	2	19	1	1	0	1	1	1	1	1	0	0	1	0	0	0	0	0	1	1	1	1	1	1	1	1	1	1	1	1	0	0	0	1	0	1	1	0	0	1	1	1	1	1	1	1	1	1	1
B253	2	18	1	0	1	1	0	1	0	1	0	1	0	1	1	0	0	1	1	1	1	1	0	1	1	1	1	1	1	1	1	1	1	1	1	1	1	1	1	1	1	1	1	1	1	1	1	1	1
B254	2	19	1	0	1	1	0	1	0	1	1	1	1	1	1	1	0	1	1	1	1	1	1	1	1	1	0	1	1	1	1	0	1	1	1	1	1	1	1	1	1	1	1	1	1	1	1	1	1
B255	2	19	1	0	0	1	1	1	0	1	1	1	0	1	1	0	1	1	1	1	1	1	1	1	1	0	0	1	1	1	1	0	1	1	0	1	0	1	1	1	1	1	1	1	0	0	1	1	0
B256	2	20	1	1	1	1	0	1	1	1	1	1	0	1	1	0	1	1	1	1	1	1	1	1	1	1	1	1	1	1	1	1	1	1	1	1	1	1	1	1	1	1	1	1	1	1	1	0	1
B257	2	19	2	1	1	1	1	1	0	0	0	0	1	0	1	0	0	1	1	1	1	1	1	1	1	1	1	1	0	1	1	1	1	1	0	1	1	1	1	1	1	1	1	1	1	0	1	1	1
B258	2	27	1	1	1	1	1	1	1	1	1	0	0	0	1	0	1	1	1	1	1	1	0	1	1	1	1	1	1	1	1	1	1	1	1	1	1	1	1	1	1	1	1	1	1	1	1	1	1
B259	2	19	1	0	1	1	0	1	1	1	0	1	0	1	1	0	1	1	1	1	1	1	1	1	1	1	0	1	1	1	1	0	1	1	1	1	1	1	1	1	1	1	1	1	1	0	1	1	1
B26	2	18	1	1	1	1	0	1	1	1	1	1	0	1	1	1	1	1	1	1	1	1	1	1	1	1	1	1	1	1	1	1	1	1	1	1	1	1	1	1	1	1	1	1	1	1	1	1	1
B260	2	18	1	1	0	1	1	1	1	1	1	1	1	0	1	0	0	1	1	1	1	1	1	1	1	1	1	1	1	1	0	0	1	1	1	1	1	1	1	1	0	1	1	1	1	1	1	1	1
B261	2	18	2	1	1	1	0	1	0	1	0	1	0	1	1	0	1	0	1	1	1	1	1	1	1	1	0	1	1	1	1	1	1	1	1	1	1	0	1	0	1	1	1	0	1	0	1	1	1
B262	2	18	1	1	0	1	0	1	0	1	0	1	1	1	1	0	0	1	0	1	1	1	1	1	0	0	0	1	1	1	1	1	1	1	1	1	1	1	1	1	0	1	1	1	1	0	1	1	1
B263	2	19	1	0	1	1	0	1	0	1	0	1	1	1	1	0	1	0	1	1	1	1	1	1	1	1	1	1	1	1	1	1	1	1	1	1	1	1	1	1	0	1	1	1	1	1	1	1	1
B264	2	19	1	1	1	0	0	0	0	0	0	0	0	1	0	0	0	0	0	0	0	0	0	0	0	0	0	1	0	0	0	1	1	1	1	1	0	1	1	1	1	1	1	1	1	0	1	1	1
B265	2	18	1	1	1	1	0	1	1	1	1	1	0	1	1	0	1	0	1	1	1	1	0	1	1	1	1	1	1	1	1	0	1	1	1	1	1	1	1	1	1	1	1	1	1	1	1	1	1
B266	2	17	2	1	1	1	0	1	0	1	0	1	0	1	1	0	0	1	1	1	1	1	0	1	1	0	0	1	1	1	1	0	1	1	1	1	0	0	1	1	1	1	0	0	0	1	1	1	1
B267	2	17	1	1	1	1	1	1	1	1	1	1	0	1	1	1	0	1	1	1	1	1	1	1	1	0	1	1	0	0	1	1	1	1	1	1	0	1	1	0	1	1	1	0	1	0	1	1	1
B268	2	18	2	1	1	1	0	1	0	1	1	1	0	1	1	0	0	1	1	1	1	1	0	1	1	0	0	1	1	1	1	1	1	1	0	1	0	1	1	1	1	1	1	1	1	1	1	1	1
B269	2	18	1	1	1	1	0	1	1	1	1	1	0	0	1	0	1	1	1	1	1	1	1	1	1	0	0	1	1	1	1	0	1	1	0	1	0	1	1	1	1	1	1	1	1	1	1	1	1
B27	2	20	1	1	1	1	1	1	1	1	0	1	1	0	1	0	1	1	1	1	1	1	0	1	1	1	0	1	1	1	1	1	1	1	1	1	1	1	1	1	1	1	1	1	1	1	1	1	1
B270	2	18	1	1	1	1	0	1	0	1	1	1	0	0	1	0	0	0	1	1	1	1	1	1	1	0	0	1	1	1	1	1	1	1	0	1	0	1	1	1	1	1	1	0	1	1	1	1	0
B271	2	18	1	0	1	1	0	1	0	1	0	1	0	1	1	0	0	1	1	1	1	1	0	1	1	0	0	1	1	1	1	1	1	1	1	1	0	1	1	1	1	1	1	1	1	0	1	1	1
B272	2	19	1	1	1	1	0	1	0	1	1	1	0	1	1	0	1	1	1	1	1	1	1	1	1	1	0	1	1	1	1	1	1	1	1	1	1	1	1	1	1	1	1	1	1	1	1	1	1
B273	2	18	1	1	1	1	1	1	0	1	1	0	0	1	0	0	0	0	1	1	1	1	1	1	1	1	0	1	1	1	1	1	1	1	1	1	1	1	1	1	1	1	1	1	1	1	1	1	1
B274	2	18	1	1	1	1	1	1	1	1	1	1	0	1	1	0	1	1	1	1	1	1	1	1	1	1	0	1	1	1	1	1	1	1	1	1	1	1	1	1	1	1	1	1	1	1	1	1	1
B275	2	50	1	0	0	0	0	1	0	0	0	1	0	1	0	0	0	0	0	1	0	0	0	0	1	0	0	0	1	1	0	0	1	1	0	1	1	1	1	1	1	1	1	1	1	0	0	1	1
B276	2	20	1	1	1	1	0	1	1	1	1	1	0	1	1	0	1	1	1	1	1	1	1	1	1	0	1	1	1	1	1	1	1	1	1	1	1	1	1	1	1	1	1	1	1	1	1	1	1
B277	2	18	1	1	1	1	0	1	0	1	1	1	0	1	1	0	0	1	1	1	0	0	0	1	1	0	0	1	1	1	1	0	1	1	0	1	0	1	1	1	0	1	1	1	1	1	1	1	1
B278	2	18	1	1	1	1	0	1	0	1	1	1	0	0	1	0	0	0	1	1	1	1	1	1	1	1	1	1	1	1	1	1	1	1	1	1	1	1	1	1	1	1	1	1	1	1	1	1	1
B279	2	18	1	0	1	1	0	1	1	1	1	1	0	1	1	0	1	1	1	1	1	1	1	1	1	1	0	1	1	1	1	0	1	1	1	1	1	1	1	1	1	1	1	1	1	1	1	1	1
B28	2	18	1	1	1	1	0	1	1	1	1	1	1	1	1	0	0	1	1	1	1	0	0	0	1	1	0	1	1	1	1	1	1	1	1	1	1	1	1	1	1	1	1	1	1	1	1	1	1
B280	2	17	1	1	1	1	0	1	0	1	1	1	0	1	1	1	1	1	1	1	1	1	0	1	1	1	0	1	1	1	1	0	1	1	1	1	0	1	1	1	1	1	1	1	1	1	1	1	1
B281	2	18	1	1	1	1	0	1	0	1	1	1	1	1	1	0	0	1	1	1	1	0	0	1	1	0	1	1	1	1	1	1	1	1	1	1	0	1	1	1	1	1	1	1	1	1	1	1	1
B282	2	19	1	1	1	1	0	1	1	0	0	1	0	1	1	0	1	0	1	1	1	1	1	1	1	1	1	1	1	1	1	0	1	1	1	1	1	1	1	1	1	1	1	1	1	1	1	1	1
B283	2	18	1	1	1	1	0	1	0	1	0	1	0	1	1	0	0	1	1	1	1	1	1	1	1	1	1	1	1	1	1	0	1	1	1	1	0	1	1	1	1	1	1	1	1	1	1	1	1
B284	2	18	1	1	1	1	0	1	1	1	0	1	0	1	1	1	1	1	0	1	1	1	0	1	1	1	1	1	1	1	1	0	1	1	1	1	1	0	1	1	1	1	1	1	1	1	1	0	1
B285	2	18	1	1	1	1	1	1	1	1	1	1	0	1	1	1	1	0	1	1	0	1	1	1	1	1	0	1	1	1	1	0	1	1	1	1	1	1	0	1	1	1	1	1	1	1	1	0	1
B286	2	19	1	1	0	1	0	1	1	1	1	1	0	1	1	0	0	0	0	0	0	0	0	0	0	0	0	1	0	0	1	1	1	1	1	1	1	1	1	1	1	1	1	1	1	1	1	1	1
B287	2	18	1	1	1	1	0	1	1	1	1	1	0	0	1	0	0	0	0	1	0	1	1	1	1	1	0	1	1	1	1	1	1	1	1	1	1	1	1	1	1	1	1	1	1	0	1	0	0
B288	2	18	1	1	1	1	0	1	1	1	1	1	1	1	1	0	1	1	1	1	1	1	1	1	1	1	1	1	1	1	1	1	1	1	1	1	1	1	1	1	1	1	1	1	1	1	0	0	1
B289	2	19	1	1	0	1	0	1	0	1	0	1	0	1	1	0	0	0	1	1	1	1	0	1	1	1	1	1	1	1	1	0	1	1	1	1	0	1	1	1	1	1	1	1	1	1	1	0	1
B29	2	19	1	1	1	1	0	1	1	1	1	1	0	1	1	0	1	1	0	1	1	1	1	1	1	1	1	1	1	1	1	1	1	1	1	1	1	1	1	0	0	0	0	0	0	0	1	0	0
B290	2	18	1	1	1	1	0	1	1	1	0	1	0	1	1	0	1	0	1	1	1	1	1	1	1	0	0	1	1	1	1	1	1	1	1	1	1	1	1	1	1	1	1	1	1	1	1	1	1
B291	2	18	1	1	1	1	0	1	0	1	1	1	1	1	1	0	1	1	1	1	1	1	1	1	1	1	1	1	1	1	1	0	1	1	1	1	1	1	1	1	1	1	1	1	1	1	1	1	1
B292	2	20	1	1	1	1	0	1	0	1	1	1	1	1	1	0	0	0	1	1	1	1	0	0	1	1	1	1	1	1	1	1	1	1	1	1	1	1	0	1	0	1	1	0	1	1	1	1	1
B293	2	17	1	1	1	1	0	1	1	1	1	1	1	1	1	0	0	1	1	1	1	1	0	1	1	0	0	1	1	1	1	0	1	1	1	1	0	0	1	0	1	1	1	1	1	1	1	1	1
B294	2	19	1	0	0	1	0	1	0	1	1	1	0	1	1	0	1	0	1	1	1	0	1	1	1	0	1	1	1	1	1	1	1	1	1	1	1	0	1	1	0	1	1	1	1	1	1	1	1
B295	2	18	1	1	1	1	0	1	0	1	1	1	0	1	1	0	0	1	1	1	1	1	0	0	1	0	0	0	0	1	0	1	1	1	0	1	0	1	1	1	1	1	1	1	1	0	1	1	1
B296	2	20	2	0	1	1	0	1	0	0	0	1	0	1	1	0	0	0	1	1	1	1	0	1	0	0	1	0	1	1	1	0	1	1	1	1	0	0	0	1	1	1	1	1	0	0	1	1	1
B297	2	18	1	1	1	1	1	1	1	1	1	1	1	1	1	0	0	0	1	1	1	1	1	1	1	0	1	1	1	1	1	0	1	1	1	1	1	0	1	1	1	1	1	1	1	1	1	1	1
B298	2	50	2	1	1	1	0	1	1	0	0	1	0	1	1	1	1	0	1	1	1	1	1	0	1	0	1	1	0	1	1	0	1	1	1	1	0	0	1	0	1	1	1	1	0	1	1	0	0
B299	2	18	1	1	0	1	0	1	0	1	0	1	0	1	1	0	1	1	1	1	1	1	1	1	1	0	0	1	1	1	1	1	1	1	1	1	0	1	1	1	1	1	1	1	0	1	1	1	1
B3	2	25	1	0	0	1	0	1	1	1	0	1	1	1	1	0	0	1	1	1	1	1	0	1	1	0	0	1	1	1	1	1	1	1	1	1	0	0	1	0	1	1	1	1	1	1	0	0	1
B30	2	19	1	0	1	1	0	1	0	1	0	1	1	1	1	1	1	1	1	1	1	1	0	1	1	1	0	1	1	1	1	0	1	1	1	1	1	1	1	1	1	1	1	0	1	1	0	0	1
B300	2	17	1	1	1	1	0	1	0	1	0	1	0	1	1	0	1	1	1	1	1	1	0	1	1	1	0	1	1	1	1	1	1	1	1	1	1	1	1	1	1	1	1	1	1	0	1	1	1
B301	2	18	1	1	1	1	0	1	0	1	0	1	0	1	1	0	1	1	1	1	1	1	1	1	1	1	0	1	1	1	0	0	1	1	1	1	1	1	1	1	1	1	1	1	1	0	1	1	1
B302	2	24	1	1	1	1	0	1	0	1	1	1	0	1	1	0	1	1	1	1	1	1	1	1	1	0	1	1	1	1	1	1	1	1	1	1	1	1	1	1	1	1	1	1	1	1	1	0	1
B303	2	37	1	1	1	1	0	1	0	1	0	1	0	1	1	1	1	1	1	1	1	0	1	1	1	0	0	1	0	1	1	1	1	1	1	1	1	1	1	1	1	1	1	1	0	1	1	1	1
B304	2	21	1	1	1	1	0	1	0	1	0	1	1	1	1	1	1	1	1	1	1	1	1	1	1	1	0	1	1	1	1	1	1	1	1	1	0	1	1	1	1	1	1	1	1	1	1	1	1
B305	2	18	1	1	1	1	0	1	1	1	1	1	1	1	1	0	0	1	0	1	1	1	0	1	1	1	0	1	1	1	1	1	1	1	1	1	0	1	1	1	1	1	1	1	1	0	1	1	1
B306	2	17	1	0	1	1	0	1	1	1	1	1	0	0	1	0	1	0	1	1	1	1	1	1	1	0	1	1	1	1	0	1	1	1	1	1	1	1	1	0	1	1	1	1	1	1	1	0	1
B307	2	18	1	1	1	1	0	1	0	1	0	1	0	1	1	0	1	0	1	1	1	1	0	1	1	0	0	1	1	1	0	1	1	1	1	1	0	1	1	1	1	1	1	1	1	1	1	1	1
B308	2	18	1	1	1	1	0	1	0	1	0	1	0	1	1	0	1	1	1	1	1	1	1	1	1	1	1	1	1	1	1	1	1	1	1	1	1	1	0	1	1	0	1	1	1	1	1	1	1
B309	2	18	1	0	1	1	1	1	1	1	0	1	1	0	0	0	1	1	1	1	1	1	1	1	1	1	1	1	1	1	1	1	1	1	1	1	1	1	0	1	0	1	1	1	1	1	1	1	1
B31	2	19	1	1	1	1	0	1	1	1	0	1	1	1	1	0	0	1	1	0	1	1	1	1	1	1	0	1	1	1	1	1	1	1	1	1	1	1	1	1	1	1	1	1	1	1	1	1	1
B310	2	18	1	0	0	1	0	1	1	1	0	1	0	1	1	0	1	0	1	1	1	0	1	1	1	0	0	1	1	1	1	1	1	1	1	1	1	1	1	1	1	1	1	1	0	0	1	0	1
B311	2	21	1	1	1	1	0	1	0	1	1	1	1	1	1	0	1	1	1	1	1	1	0	1	1	1	1	1	1	1	1	0	1	1	1	1	1	1	1	1	1	1	1	1	1	1	1	1	1
B312	2	31	1	1	1	1	0	1	0	1	1	1	0	1	1	0	0	0	1	1	1	1	1	1	1	1	1	1	1	1	1	1	1	1	1	1	1	1	1	1	0	1	1	0	1	0	1	1	1
B313	2	26	1	1	1	1	1	1	1	1	0	1	1	0	1	1	1	0	1	1	1	1	1	1	1	1	0	1	1	1	0	1	1	1	1	1	1	1	1	1	1	1	1	1	1	1	1	1	1
B314	2	18	1	1	1	1	1	1	1	1	0	1	0	1	1	0	1	0	1	1	1	1	1	1	1	1	0	1	1	1	1	0	1	1	1	1	0	1	1	1	1	1	1	1	1	0	1	1	1
B315	2	19	1	1	1	1	0	1	1	1	1	1	1	1	1	0	1	0	1	1	1	1	1	1	1	0	0	1	1	1	1	1	1	1	1	1	0	0	0	1	0	1	1	0	1	1	1	1	1
B316	2	18	1	1	1	1	0	1	1	1	1	1	1	1	1	0	1	1	1	1	1	1	1	1	1	1	1	1	1	1	0	1	0	1	1	1	0	1	1	1	1	1	1	1	1	0	1	1	1
B32	2	19	1	1	0	1	1	1	0	1	1	1	0	1	1	1	0	0	1	1	1	1	1	1	1	1	1	1	1	1	1	1	1	1	1	1	1	1	1	0	1	0	0	1	1	1	1	1	1
B33	2	22	1	0	1	1	0	1	1	1	1	1	0	1	1	0	0	1	1	1	1	0	1	1	1	1	0	1	1	1	1	0	1	1	1	1	1	1	1	0	1	1	1	1	1	1	1	1	1
B34	2	20	1	1	1	1	1	1	1	1	0	1	0	1	1	0	0	0	1	1	1	1	1	1	1	1	0	1	0	1	1	1	1	1	1	1	0	1	1	1	1	1	1	1	0	0	1	1	1
B35	2	20	1	1	1	1	1	1	1	1	0	1	0	1	1	1	0	1	1	1	1	1	1	1	1	0	0	1	1	1	1	1	1	1	1	1	1	1	1	1	1	1	1	1	1	1	1	1	1
B36	2	34	1	1	1	1	1	1	1	1	1	1	1	1	1	1	1	0	1	1	1	1	1	1	1	1	1	1	1	1	1	1	1	1	1	1	1	1	1	1	1	1	1	1	1	1	1	1	1
B37	2	36	1	1	1	1	0	1	1	1	1	1	1	0	0	0	1	1	1	1	1	1	1	1	1	1	0	1	1	1	1	1	1	1	1	1	1	0	1	0	1	1	1	1	0	1	1	1	1
B38	2	22	1	1	1	1	0	1	1	1	1	1	0	1	1	1	1	1	1	1	1	1	1	1	1	1	1	1	1	1	1	1	1	1	1	1	1	1	1	1	1	1	1	1	1	1	1	1	1
B39	2	21	1	1	1	1	0	1	0	1	1	1	1	0	1	0	0	1	1	1	1	1	1	1	1	1	0	1	1	1	1	1	1	1	1	1	0	1	1	1	1	1	1	0	1	0	1	1	1
B4	2	19	1	1	1	1	0	1	1	1	1	1	1	1	1	0	1	1	1	1	1	1	1	1	1	0	1	1	1	1	1	1	1	1	1	1	1	1	1	1	1	1	1	1	0	1	1	1	1
B40	2	21	1	0	1	1	0	1	1	1	1	1	0	1	1	1	1	1	1	1	1	1	0	0	1	1	0	1	1	1	1	0	1	1	1	1	1	1	1	1	1	1	1	1	1	1	1	1	1
B41	2	23	1	0	0	1	0	1	1	1	0	1	0	1	1	0	0	1	0	0	1	1	0	1	1	1	0	1	1	1	1	1	1	1	1	1	0	1	1	1	1	1	1	1	1	0	1	0	0
B42	2	22	1	0	0	1	1	1	1	1	0	1	0	1	1	0	1	0	1	1	1	1	1	1	1	0	1	1	1	1	1	0	1	1	1	1	1	0	1	0	1	1	1	1	1	1	1	1	1
B43	2	19	1	0	1	1	0	1	1	1	1	1	1	0	1	0	0	1	0	1	0	1	1	0	1	1	0	1	1	1	1	1	1	1	1	1	1	0	1	1	0	1	1	0	1	1	1	1	0
B44	2	20	1	0	1	1	0	1	1	1	1	1	0	1	1	0	1	1	1	1	1	0	1	1	1	1	1	1	1	1	1	1	1	1	1	1	1	1	1	1	1	1	1	0	1	1	1	1	1
B45	2	21	1	1	0	1	1	1	1	1	0	1	0	1	1	1	1	0	1	1	1	1	1	1	1	0	1	1	1	1	1	0	1	1	1	1	1	0	1	1	1	1	1	1	1	1	1	1	1
B46	2	21	1	1	1	1	1	1	0	1	1	1	0	1	1	1	0	1	1	1	1	1	1	1	1	1	1	1	1	1	1	0	1	1	1	1	1	0	1	0	0	1	1	1	1	1	1	1	1
B47	2	26	1	0	1	1	1	1	1	1	0	1	0	1	1	0	1	0	1	1	1	1	1	1	1	1	0	1	1	1	1	1	1	1	1	1	1	1	0	1	0	1	1	1	1	0	1	1	1
B48	2	25	1	1	1	1	0	1	1	1	1	1	0	1	0	0	0	0	1	1	1	0	0	1	1	1	0	1	1	1	1	1	1	1	1	1	1	1	1	1	0	1	1	1	1	1	1	1	1
B49	2	21	1	0	1	1	0	1	0	1	0	1	0	1	1	0	0	0	1	1	1	0	0	1	1	1	1	1	1	1	1	0	1	1	1	1	1	1	1	1	1	1	1	1	1	1	1	1	1
B5	2	20	1	1	1	1	1	1	1	1	1	1	0	1	1	0	1	0	1	1	1	1	1	1	1	1	1	1	1	1	1	1	1	1	1	1	0	1	1	1	1	1	1	1	1	1	1	1	1
B50	2	20	1	0	0	1	0	1	1	1	0	1	1	1	1	0	0	1	1	1	1	0	0	1	1	1	0	1	1	1	1	0	1	1	1	1	0	1	1	1	0	0	1	1	1	0	1	1	1
B51	2	20	1	1	1	1	0	1	0	1	1	1	0	1	1	0	0	0	1	1	1	1	0	1	1	1	0	1	1	1	1	1	1	1	1	1	1	1	1	1	1	1	1	1	1	0	1	1	1
B52	2	21	1	0	1	1	0	1	0	1	1	1	0	1	1	0	1	0	1	1	1	0	1	1	1	1	1	1	1	1	1	1	1	1	1	1	1	1	1	0	1	1	1	0	1	0	1	1	1
B53	2	20	1	1	0	1	0	1	1	1	1	1	0	1	1	0	1	1	1	1	1	1	1	1	1	1	1	1	1	1	1	1	1	1	1	1	1	1	1	1	1	1	1	1	1	1	1	1	1
B54	2	22	1	0	1	1	0	1	1	1	1	1	1	1	0	0	0	1	1	1	1	1	0	1	1	1	1	1	1	1	1	0	1	1	1	1	1	1	0	0	0	1	1	0	0	1	1	1	1
B55	2	25	2	0	1	1	0	1	1	1	0	1	0	1	1	1	1	1	1	1	1	1	1	1	1	0	1	1	1	1	1	1	1	1	1	1	1	1	1	1	1	1	1	1	1	1	1	0	1
B56	2	20	1	0	1	1	0	1	1	1	0	1	1	1	1	0	0	1	1	1	1	1	1	1	1	1	1	1	1	1	1	1	1	1	1	1	1	1	1	1	1	1	1	1	1	0	1	1	1
B57	2	20	2	0	1	1	0	1	1	1	1	1	1	1	1	0	1	1	1	1	1	1	1	1	1	1	1	1	1	1	1	1	1	1	1	1	1	1	1	0	1	1	1	1	1	1	1	1	1
B58	2	22	1	1	1	1	0	1	0	1	0	1	0	1	1	0	1	1	1	1	1	0	1	1	1	0	0	1	1	1	1	1	1	1	1	1	1	1	1	1	0	1	1	0	1	1	1	1	1
B59	2	21	1	1	0	1	0	1	0	1	1	1	1	1	1	0	1	0	1	1	1	1	0	0	1	1	1	1	1	1	1	1	1	1	1	1	1	1	1	0	0	1	1	1	1	1	1	1	1
B6	2	19	2	1	1	1	0	1	1	1	1	1	0	1	1	0	1	1	1	1	1	1	1	1	1	1	0	1	1	1	1	1	1	1	1	1	1	1	1	1	1	1	1	1	1	0	1	1	1
B60	2	21	1	1	1	1	0	1	1	1	0	1	0	1	0	0	1	1	1	1	1	1	1	1	1	1	1	1	1	1	1	1	1	1	1	1	1	1	1	1	1	1	1	1	1	1	1	1	1
B61	2	24	2	1	0	1	0	1	1	1	0	1	0	1	1	0	0	0	1	1	1	0	0	1	1	0	1	1	1	1	1	0	1	1	1	1	0	1	1	1	1	1	1	0	1	0	1	1	1
B62	2	22	2	1	1	1	0	1	1	1	0	1	0	1	1	0	1	1	1	1	1	0	1	1	1	1	0	1	1	1	1	1	1	0	0	0	1	1	1	1	1	1	1	0	1	1	1	1	1
B63	2	20	1	1	0	1	1	1	1	1	0	1	0	1	1	0	0	1	1	1	1	1	1	1	1	1	0	1	1	1	1	0	1	1	1	1	1	0	1	1	1	1	1	1	1	0	1	1	1
B64	2	20	1	0	0	1	0	1	0	1	0	1	0	1	1	1	1	0	1	1	1	1	0	0	1	0	1	1	1	1	1	0	1	1	1	1	1	0	1	0	1	1	1	0	1	1	1	1	1
B65	2	21	2	0	0	1	0	1	0	1	0	1	0	1	1	0	1	0	1	1	1	1	1	1	1	0	0	1	1	1	1	0	1	1	1	1	1	0	1	0	1	1	1	0	1	0	1	1	1
B66	2	20	1	0	0	1	1	1	1	1	1	1	0	0	1	0	1	0	1	1	1	1	1	1	1	1	0	1	1	1	1	1	1	1	1	1	1	0	1	0	1	1	1	0	1	1	1	1	1
B67	2	18	1	1	1	1	1	1	1	1	1	1	0	1	1	1	1	1	1	1	1	1	1	1	1	1	1	1	1	1	1	0	1	1	1	1	1	1	1	0	1	1	1	1	1	0	1	1	1
B68	2	19	1	1	1	1	1	1	0	1	1	1	1	0	1	1	1	0	1	1	1	1	0	1	1	0	0	1	1	1	0	0	1	1	1	1	1	1	0	0	1	1	1	0	1	1	1	1	1
B69	2	18	1	1	1	1	1	1	1	1	0	1	0	0	1	0	0	1	1	1	1	1	1	1	1	1	1	1	1	1	1	1	1	1	1	1	1	1	1	1	1	1	1	1	1	0	1	1	1
B7	2	19	1	0	1	1	0	1	0	1	1	1	0	1	1	0	1	1	1	1	1	1	1	1	1	0	0	1	1	1	1	1	1	1	1	1	1	1	1	1	1	1	0	0	1	1	1	1	1
B70	2	18	2	0	0	1	0	1	0	1	0	0	1	0	1	0	0	0	1	1	1	1	1	1	1	1	1	1	1	1	1	1	1	0	0	1	1	1	1	1	1	1	1	1	1	1	1	1	0
B71	2	18	1	1	1	1	0	1	1	1	1	1	0	1	1	1	1	1	1	1	1	1	0	1	1	0	0	1	1	1	1	1	1	1	1	1	0	1	1	1	1	1	1	1	0	0	1	1	1
B72	2	18	2	1	0	1	0	1	0	1	0	1	0	1	1	0	1	0	1	1	1	1	1	1	1	1	1	1	1	1	1	1	1	1	1	1	0	1	1	1	1	1	1	1	1	1	1	1	1
B73	2	30	1	1	0	1	0	1	0	1	0	1	0	0	1	1	1	1	1	1	0	1	1	1	1	1	1	1	1	1	1	1	1	1	1	1	1	0	1	1	1	1	1	1	1	0	1	1	1
B74	2	18	1	1	1	1	1	1	1	1	0	1	1	1	1	0	0	1	1	1	1	1	1	0	1	1	0	1	1	1	1	1	1	1	1	1	1	1	1	1	0	1	1	1	1	1	1	1	1
B75	2	19	1	0	1	1	0	1	0	1	0	1	0	1	1	0	1	1	1	1	1	1	1	1	1	0	1	1	1	1	1	1	1	1	0	1	1	1	1	1	1	1	1	1	1	1	1	0	1
B76	2	18	1	0	1	1	0	1	1	1	0	1	0	0	0	0	0	0	1	1	1	1	0	1	1	0	0	1	1	1	1	1	1	1	1	1	0	1	0	1	1	1	1	1	1	0	1	1	1
B77	2	17	1	1	1	1	0	1	1	1	1	1	0	0	1	0	0	0	1	1	1	1	1	1	1	0	0	1	1	1	1	1	1	1	1	1	1	1	1	0	0	1	1	1	1	1	1	1	1
B78	2	18	1	1	1	1	0	1	0	1	0	1	0	1	1	0	1	0	1	1	0	1	1	1	1	0	0	1	1	1	1	1	1	1	1	1	0	1	1	1	1	1	1	1	0	0	1	1	1
B79	2	19	1	1	1	1	0	1	0	1	1	1	0	1	1	1	1	1	1	1	1	1	1	1	1	0	1	1	1	1	1	1	1	1	1	1	0	1	1	1	1	1	0	1	1	1	1	1	1
B8	2	19	2	1	1	1	0	1	1	1	1	1	1	1	1	0	0	0	0	1	1	0	1	1	1	0	0	1	1	1	1	1	1	1	1	1	0	1	1	1	1	1	1	1	1	1	1	1	1
B80	2	18	1	0	1	1	0	1	1	1	0	1	0	0	1	0	0	1	1	1	1	1	0	1	1	0	0	1	1	1	1	1	1	1	1	1	0	1	1	1	1	1	1	1	1	0	1	1	1
B81	2	18	1	0	1	1	0	1	0	1	0	1	0	1	1	0	0	0	1	1	1	1	0	0	1	1	1	1	1	1	1	1	1	1	0	1	1	1	1	0	0	1	1	1	1	0	1	1	1
B82	2	18	1	1	0	1	1	1	1	1	1	1	0	1	1	0	1	1	1	1	1	0	0	1	1	0	1	1	1	1	1	1	1	1	1	1	1	1	1	1	1	1	1	1	0	0	1	1	1
B83	2	18	1	1	1	1	0	1	1	1	0	1	0	1	1	0	1	0	1	1	1	1	1	1	1	0	1	1	1	1	1	1	1	1	1	1	1	1	1	1	1	1	0	1	1	0	1	1	1
B84	2	17	1	1	0	1	1	1	0	1	0	1	1	1	0	0	1	1	1	1	1	1	0	1	1	0	1	1	1	1	1	1	1	1	1	1	1	1	1	1	1	1	1	1	1	1	1	1	1
B85	2	19	1	1	1	1	0	1	1	1	0	1	0	1	1	0	1	1	1	1	1	1	1	1	1	0	0	1	1	1	1	0	1	1	1	1	1	1	1	0	1	1	1	1	1	0	1	1	1
B86	2	18	1	0	1	1	1	1	1	1	0	0	1	1	1	1	1	1	1	1	1	1	1	1	1	1	0	1	1	1	1	0	1	1	1	1	1	1	1	1	1	1	1	1	0	1	1	1	1
B87	2	19	1	0	1	1	1	1	1	1	0	1	0	1	1	0	0	1	1	1	1	1	1	1	1	1	0	1	1	1	1	1	1	1	0	1	0	1	1	0	1	1	1	1	1	1	1	1	1
B88	2	17	1	0	1	1	0	1	0	1	0	1	0	1	1	0	0	0	1	1	1	1	1	1	1	0	0	1	1	1	1	0	1	1	1	1	1	1	0	1	1	1	1	0	1	0	1	1	1
B89	2	18	1	0	1	1	0	1	1	1	0	1	0	1	1	0	1	0	1	1	1	0	0	1	1	1	0	1	1	1	1	1	1	1	1	1	0	1	1	0	1	1	1	1	1	0	1	1	1
B9	2	18	1	0	1	1	1	1	1	1	0	1	0	1	1	0	0	0	1	1	1	0	1	1	1	1	0	1	1	1	1	1	1	1	1	1	0	1	1	0	0	1	1	1	1	0	1	1	1
B90	2	17	1	0	1	1	0	1	1	1	1	1	0	0	1	0	1	0	1	1	1	0	1	1	1	0	1	1	1	1	1	1	1	1	1	1	1	1	1	0	1	1	1	1	1	1	1	1	1
B91	2	18	2	1	1	1	1	1	1	1	1	1	1	1	1	0	1	1	1	1	1	1	1	1	1	0	0	1	1	1	1	1	1	1	1	1	1	1	1	0	1	1	1	1	1	1	1	1	1
B92	2	18	2	1	1	1	0	1	0	1	0	1	0	0	1	0	1	0	1	1	1	1	0	1	1	1	0	1	1	1	1	1	1	1	1	1	0	1	0	1	0	1	1	0	1	1	1	1	1
B93	2	18	1	1	1	1	0	1	1	1	1	1	0	0	1	0	1	1	1	1	1	1	1	1	1	1	1	1	1	1	1	1	1	1	1	1	1	0	1	0	1	1	1	1	0	1	1	1	1
B94	2	17	1	0	1	1	0	1	1	1	1	1	0	1	1	0	1	1	1	1	1	1	1	1	1	0	1	1	1	1	1	1	1	1	1	1	1	1	1	1	1	1	1	1	1	1	1	1	1
B95	2	18	2	0	1	1	0	1	1	1	1	1	0	1	1	0	0	0	1	1	1	0	1	1	1	0	1	1	1	1	1	1	1	1	1	1	0	1	1	1	1	1	1	1	1	1	1	1	1
B96	2	18	2	0	0	1	0	1	0	1	1	1	0	1	1	0	0	0	1	1	1	0	0	1	1	1	1	1	1	1	1	1	1	1	1	1	1	1	1	0	1	1	1	1	1	1	1	0	1
B97	2	19	2	0	1	1	0	1	1	1	1	1	0	1	1	0	1	0	1	1	1	1	1	1	1	1	1	1	1	1	1	1	1	1	1	1	1	1	1	1	1	1	1	1	1	1	1	1	1
B98	2	18	1	0	1	1	1	1	0	1	0	1	1	1	1	0	1	1	1	1	1	1	1	1	1	1	0	1	1	1	1	0	1	1	1	1	1	1	1	1	1	1	1	1	1	1	1	1	1
B99	2	18	1	1	1	1	0	1	1	1	0	1	0	1	1	0	1	0	0	1	1	1	1	1	1	1	0	1	1	1	1	1	1	1	1	1	1	1	1	0	1	1	1	1	1	1	1	1	1
Participant	Block	Age	Sex	1	2	3	4	5	6	7	8	9	10	11	12	13	14	15	16	17	18	19	20	21	22	23	24	25	26	27	28	29	30	31	32	33	34	35	36	37	38	39	40	41	42	43	44	45	46
	3			Rafd090_16_Caucasian_female_disgusted_frontal.jpg	Rafd090_16_Caucasian_female_surprised_frontal.jpg	Rafd090_08_Caucasian_female_sad_frontal.jpg	Rafd090_18_Caucasian_female_fearful_frontal.jpg	Rafd090_46_Caucasian_male_surprised_frontal.jpg	Rafd090_01_Caucasian_female_contemptuous_frontal.jpg	Rafd090_36_Caucasian_male_neutral_frontal.jpg	Rafd090_26_Caucasian_female_neutral_frontal.jpg	Rafd090_37_Caucasian_female_fearful_frontal.jpg	Rafd090_58_Caucasian_female_disgusted_frontal.jpg	Rafd090_22_Caucasian_female_sad_frontal.jpg	Rafd090_12_Caucasian_female_surprised_frontal.jpg	Rafd090_01_Caucasian_female_neutral_frontal.jpg	Rafd090_05_Caucasian_male_happy_frontal.jpg	Rafd090_14_Caucasian_female_angry_frontal.jpg	Rafd090_09_Caucasian_male_disgusted_frontal.jpg	Rafd090_71_Caucasian_male_angry_frontal.jpg	Rafd090_19_Caucasian_female_surprised_frontal.jpg	Rafd090_16_Caucasian_female_angry_frontal.jpg	Rafd090_26_Caucasian_female_contemptuous_frontal.jpg	Rafd090_12_Caucasian_female_angry_frontal.jpg	Rafd090_31_Caucasian_female_sad_frontal.jpg	Rafd090_18_Caucasian_female_happy_frontal.jpg	Rafd090_07_Caucasian_male_contemptuous_frontal.jpg	Rafd090_27_Caucasian_female_disgusted_frontal.jpg	Rafd090_58_Caucasian_female_fearful_frontal.jpg	Rafd090_01_Caucasian_female_happy_frontal.jpg	Rafd090_56_Caucasian_female_neutral_frontal.jpg	Rafd090_31_Caucasian_female_fearful_frontal.jpg	Rafd090_10_Caucasian_male_neutral_frontal.jpg	Rafd090_20_Caucasian_male_neutral_frontal.jpg	Rafd090_56_Caucasian_female_disgusted_frontal.jpg	Rafd090_47_Caucasian_male_neutral_frontal.jpg	Rafd090_61_Caucasian_female_angry_frontal.jpg	Rafd090_10_Caucasian_male_happy_frontal.jpg	Rafd090_57_Caucasian_female_neutral_frontal.jpg	Rafd090_38_Caucasian_male_sad_frontal.jpg	Rafd090_47_Caucasian_male_contemptuous_frontal.jpg	Rafd090_21_Caucasian_male_surprised_frontal.jpg	Rafd090_27_Caucasian_female_fearful_frontal.jpg	Rafd090_33_Caucasian_male_angry_frontal.jpg	Rafd090_05_Caucasian_male_contemptuous_frontal.jpg	Rafd090_23_Caucasian_male_disgusted_frontal.jpg	Rafd090_61_Caucasian_female_surprised_frontal.jpg	Rafd090_37_Caucasian_female_contemptuous_frontal.jpg	Rafd090_33_Caucasian_male_sad_frontal.jpg
C1	3	20	1	1	1	1	0	0	1	1	1	0	0	1	1	1	1	1	0	0	1	0	1	0	1	1	1	0	0	1	1	0	1	1	0	1	0	1	1	1	1	1	0	0	1	0	1	0	1
c10	3	20	1	1	1	0	0	1	0	1	1	1	1	1	1	1	1	1	0	0	1	1	0	0	1	1	0	1	0	1	1	0	1	1	1	1	0	1	0	1	1	1	1	0	0	1	0	1	1
c100	3	18	1	1	1	0	1	1	1	1	1	1	1	1	1	1	1	1	0	1	1	0	0	1	1	1	0	1	1	1	1	1	1	1	1	1	1	1	1	1	1	1	1	0	1	1	1	1	1
c101	3	19	1	1	1	0	1	0	1	1	1	0	1	1	1	1	1	1	0	1	1	0	0	1	1	1	0	0	1	1	1	0	1	1	1	1	1	1	1	1	0	1	1	1	0	1	1	0	1
c102	3	18	1	1	1	0	1	1	1	1	1	1	0	1	1	1	1	1	1	0	1	0	1	0	1	1	1	1	1	1	1	1	1	1	1	1	0	1	1	1	1	1	1	0	1	1	1	1	1
c103	3	18	2	1	1	0	1	1	1	1	1	0	1	1	1	0	1	1	1	1	1	0	1	1	1	1	1	1	0	1	1	0	1	0	1	0	0	1	0	1	1	1	0	0	1	0	1	1	1
c104	3	18	1	0	1	0	1	1	1	1	1	1	1	1	1	1	1	1	0	1	1	0	1	1	1	1	1	1	1	1	1	1	1	1	1	1	0	1	1	1	1	1	0	1	0	1	1	1	1
c105	3	20	1	1	1	0	1	1	1	1	1	1	1	1	1	1	1	1	0	0	1	0	1	0	1	1	0	1	1	1	1	1	1	1	1	1	1	1	1	1	1	1	1	0	1	1	1	1	1
c106	3	19	1	1	1	1	1	1	1	1	1	1	1	1	1	1	1	1	0	1	1	0	1	0	1	1	0	1	1	1	1	1	1	1	1	1	1	1	1	1	1	1	0	0	1	1	1	1	1
c107	3	17	1	1	1	1	1	1	1	1	1	1	1	1	1	1	1	1	0	0	1	0	0	0	1	1	0	1	1	1	1	1	1	1	1	0	1	1	1	1	1	1	1	0	1	1	1	1	1
c108	3	18	1	1	1	1	1	1	1	1	0	0	0	1	1	1	1	1	1	0	1	0	1	0	1	1	1	1	1	1	1	1	1	1	1	1	0	1	1	1	1	1	1	0	1	1	1	1	1
c109	3	19	1	1	1	1	1	1	1	1	1	0	0	1	1	1	1	1	0	0	1	0	1	0	0	1	1	1	1	1	1	1	1	1	1	1	1	1	1	1	1	1	1	0	1	1	1	0	1
c11	3	21	1	1	1	0	1	1	0	1	1	1	1	1	1	1	1	1	1	1	1	0	1	1	1	1	1	1	1	1	1	1	0	0	1	1	1	1	1	1	1	1	1	0	1	1	1	1	1
c110	3	21	2	1	1	1	0	1	1	1	1	1	1	1	1	1	1	1	0	1	0	0	0	0	0	0	0	0	0	0	0	0	0	1	0	0	0	0	0	0	0	0	0	0	0	0	0	0	0
c111	3	18	1	1	1	0	0	1	1	1	1	1	1	1	1	0	1	1	0	0	1	0	1	0	1	1	1	1	1	1	1	1	1	1	1	1	0	1	1	1	1	1	1	0	1	0	1	1	1
c112	3	18	1	1	1	0	0	0	0	1	0	0	0	1	1	1	1	0	0	0	1	0	0	0	0	0	0	1	0	1	0	0	1	0	1	0	0	1	0	1	0	1	0	0	1	0	1	0	1
c113	3	18	1	1	1	0	1	1	1	1	1	0	1	1	1	1	1	1	0	1	1	0	0	0	1	1	0	1	0	1	1	1	1	1	0	1	1	1	0	1	0	1	0	0	0	0	1	0	1
c114	3	18	1	1	1	0	1	1	1	1	1	1	1	1	1	1	1	1	0	1	1	0	1	1	1	1	1	0	1	1	1	1	0	1	0	1	1	1	1	1	1	1	1	1	1	1	1	1	1
c115	3	18	1	1	1	0	0	1	1	1	1	1	1	1	1	1	1	1	0	0	1	0	0	0	1	1	0	1	0	1	1	0	1	1	1	1	0	1	1	1	1	1	0	1	1	1	1	1	1
c116	3	18	1	1	1	0	1	1	1	1	1	1	1	1	1	1	1	1	0	1	1	0	1	0	1	1	1	1	1	1	1	0	1	0	1	1	0	1	1	0	1	1	1	0	1	1	1	0	1
c117	3	18	1	0	1	0	1	1	1	1	1	1	1	1	1	1	1	1	0	1	1	1	1	1	1	1	0	1	0	1	1	1	1	1	1	1	1	1	1	1	1	1	1	1	1	1	1	1	1
c118	3	18	1	1	1	1	1	1	1	1	1	0	1	1	1	1	1	1	1	1	1	0	1	0	1	1	1	1	1	1	1	0	1	1	1	1	0	1	1	1	1	1	1	0	1	1	1	0	1
c119	3	18	1	1	1	0	0	1	1	1	1	1	1	1	1	1	1	1	0	1	1	1	1	0	1	1	1	1	1	1	1	1	1	0	1	1	1	1	1	1	1	1	1	1	1	1	1	1	1
c12	3	20	2	1	1	0	1	0	1	1	1	1	1	1	1	1	1	1	0	0	1	0	1	0	1	1	1	1	1	1	1	0	1	1	0	1	0	1	1	1	1	1	1	0	1	1	1	1	1
c120	3	18	1	1	1	1	1	1	1	1	1	1	1	1	1	1	1	1	1	1	1	0	1	0	1	1	1	1	1	1	1	1	1	1	1	1	1	1	1	1	1	1	1	1	1	1	1	1	1
c121	3	19	1	1	1	0	1	1	0	1	1	1	1	1	1	1	1	1	0	1	1	0	0	0	1	1	0	1	1	1	1	1	1	1	0	1	1	1	1	1	1	1	1	1	1	1	1	1	1
c122	3	18	1	1	1	0	1	1	0	1	1	1	1	1	1	1	1	1	1	0	1	0	1	1	1	1	1	1	0	1	1	1	1	1	1	1	0	1	1	1	1	1	1	1	1	1	1	1	1
c123	3	18	1	1	1	0	1	1	1	1	1	0	1	1	1	1	1	1	0	1	1	0	1	1	1	1	1	1	0	1	1	0	1	1	1	1	1	1	0	1	1	1	1	1	1	1	1	1	1
c124	3	19	1	1	1	0	0	1	0	1	1	0	1	1	1	0	1	0	1	0	1	0	1	0	1	1	0	1	1	0	1	0	1	0	1	1	1	1	0	1	1	1	1	0	0	1	1	1	1
c125	3	18	2	1	1	0	1	1	1	1	1	0	1	1	1	1	1	1	1	1	1	0	0	0	1	1	0	1	0	1	1	0	1	1	1	1	0	1	1	1	1	1	1	0	0	1	1	1	1
c126	3	19	1	1	1	1	1	1	0	1	1	1	1	1	1	1	1	1	1	1	1	1	1	0	1	1	0	1	1	1	1	1	1	1	1	1	0	1	1	1	1	1	1	0	1	1	0	1	1
c127	3	27	1	1	1	1	1	1	1	1	1	0	1	1	1	1	1	1	1	0	1	0	1	0	1	0	0	1	0	1	1	1	1	0	1	1	0	1	1	1	1	1	1	0	1	1	1	1	1
c128	3	18	2	1	1	0	1	1	1	1	1	0	1	1	1	1	1	1	0	1	1	0	1	1	1	1	1	1	0	1	1	1	1	1	1	1	1	1	1	1	1	1	1	1	1	1	1	1	1
c129	3	18	1	1	1	0	1	1	1	1	1	0	1	1	1	1	1	1	0	1	1	0	1	1	1	1	1	1	0	1	1	1	1	1	1	1	1	1	1	1	1	1	1	1	1	1	1	1	1
c13	3	21	1	1	1	0	1	1	1	1	1	1	1	1	1	0	1	1	0	1	1	0	1	0	0	1	1	1	1	1	1	0	1	0	1	1	0	1	1	1	1	1	0	1	1	1	1	1	1
c130	3	17	2	1	1	1	1	1	0	1	1	0	1	1	0	1	1	0	0	1	1	0	0	0	1	1	0	1	1	1	1	0	1	0	1	1	0	1	1	1	1	1	1	0	0	0	1	0	1
c131	3	17	1	1	1	1	1	1	1	1	1	1	1	1	1	1	1	1	1	1	1	1	1	0	1	1	0	1	1	1	1	1	1	1	1	1	0	1	1	1	1	1	1	1	1	1	1	1	1
c132	3	18	1	1	1	1	1	1	1	1	1	1	1	1	1	1	1	1	0	0	1	0	1	1	1	1	1	1	1	1	1	1	1	1	1	1	0	1	1	1	1	1	1	0	1	1	1	1	1
c133	3	18	1	1	1	0	0	1	0	1	1	1	0	1	1	1	1	1	1	0	1	1	1	1	1	1	0	1	1	1	1	0	1	1	1	1	0	1	1	1	1	1	1	1	1	1	0	1	1
c134	3	17	1	1	1	1	1	1	1	1	1	1	1	1	1	1	1	0	0	0	1	1	1	0	1	1	0	1	1	1	1	0	1	1	1	1	0	1	1	1	1	1	1	1	1	1	1	1	1
c135	3	18	1	1	1	0	0	1	1	1	1	1	0	1	1	1	1	1	0	0	1	0	1	0	1	1	0	1	0	1	1	1	1	1	0	0	0	1	1	1	1	1	0	0	1	0	1	0	1
c136	3	18	1	1	1	0	1	1	1	1	1	1	1	1	1	1	1	1	0	1	1	0	1	0	1	1	0	1	0	1	1	1	1	1	1	1	0	1	0	1	1	1	1	0	1	1	1	1	1
c137	3	18	1	1	1	0	1	1	0	1	1	1	0	1	1	1	1	1	0	0	1	0	0	0	1	1	0	1	0	1	1	1	1	1	0	1	1	1	1	1	1	1	0	0	0	1	1	1	1
c138	3	18	1	1	1	0	1	1	0	0	1	1	1	1	1	1	1	1	0	1	1	1	0	1	1	0	0	1	1	1	1	1	1	1	1	1	1	1	1	1	1	1	1	1	1	1	1	1	1
c139	3	18	1	1	1	0	1	1	1	1	1	0	1	1	1	1	1	1	0	1	1	1	1	1	1	1	0	1	1	1	1	0	1	1	1	1	1	1	1	1	1	1	1	1	1	1	1	1	1
c14	3	21	1	1	1	0	1	1	1	1	1	1	1	1	1	1	1	1	0	1	1	0	1	1	1	1	1	1	1	1	1	1	1	1	1	1	1	1	1	1	1	1	0	1	1	1	1	1	1
c140	3	18	1	1	1	0	1	1	1	1	1	1	1	0	1	1	1	1	1	1	1	0	0	0	1	1	0	1	1	1	1	1	1	1	1	1	1	1	1	0	1	1	1	0	1	1	1	1	0
c141	3	25	1	1	1	1	0	1	1	1	1	1	1	1	1	1	1	1	1	0	1	0	0	0	1	1	0	1	1	1	1	0	1	1	1	1	1	1	1	1	0	1	1	1	1	1	1	1	1
c142	3	18	2	1	1	0	1	1	1	1	1	0	1	1	1	1	1	1	0	1	1	0	1	1	1	1	1	1	1	1	1	1	1	1	1	1	0	1	1	1	1	1	1	0	1	1	1	1	1
c143	3	18	1	1	1	1	1	1	1	1	1	1	1	1	1	0	1	1	1	0	1	0	1	1	1	1	1	1	1	1	0	1	0	0	1	0	1	1	0	1	1	1	1	1	1	1	1	1	1
c144	3	18	1	1	1	0	1	1	1	1	1	1	1	1	1	1	1	0	0	0	1	0	0	0	1	1	0	0	1	1	1	1	0	1	1	0	0	1	1	1	1	1	1	1	1	1	1	1	1
c145	3	18	1	1	1	1	1	1	1	1	1	1	1	1	1	0	1	1	1	0	1	0	1	0	1	1	0	1	1	1	1	1	1	0	1	0	1	1	1	1	1	1	1	1	1	1	1	1	1
c146	3	18	1	0	1	0	1	1	1	1	1	1	1	1	1	1	1	0	0	0	1	0	1	0	1	1	0	1	1	1	1	1	1	1	1	1	0	1	1	1	0	1	1	0	0	1	1	0	1
c147	3	18	2	1	1	0	0	1	1	1	1	0	1	1	1	0	1	1	0	0	1	0	1	0	1	1	1	1	1	1	1	1	1	0	1	1	0	1	0	1	1	1	1	0	1	1	1	1	1
c148	3	21	1	1	1	0	1	1	0	1	1	1	1	1	1	1	1	0	1	1	1	0	1	0	1	1	0	1	1	1	1	1	1	1	1	0	0	1	1	1	1	1	1	0	1	1	1	1	1
c149	3	19	2	1	1	0	1	1	1	1	1	1	1	1	1	0	1	1	0	0	1	0	0	0	1	1	0	1	0	1	1	1	1	0	0	1	0	1	0	1	0	1	1	1	0	1	1	0	1
c15	3	22	1	1	1	0	0	1	1	1	1	1	0	1	1	1	0	0	0	1	0	1	1	0	1	1	1	1	1	1	1	1	1	1	1	0	0	1	1	1	1	1	0	1	0	0	1	0	1
c150	3	18	2	1	1	0	0	1	1	1	1	1	1	1	1	1	1	1	1	0	1	1	1	1	1	1	0	1	1	1	1	1	1	1	1	1	1	1	1	1	1	1	1	0	0	0	1	1	1
c151	3	21	1	1	1	1	1	1	0	1	1	1	1	1	1	1	1	1	1	1	1	0	1	1	1	1	1	1	0	1	1	0	1	1	1	1	1	1	1	1	1	1	1	1	1	1	1	1	1
c152	3	18	1	1	1	1	1	1	1	1	1	1	1	1	1	1	1	1	0	1	1	1	1	1	1	1	0	1	1	1	1	0	1	1	1	1	1	1	1	1	1	1	1	1	0	1	1	0	1
c153	3	18	1	1	1	0	1	1	1	1	1	1	1	1	1	0	1	1	1	0	1	0	0	0	1	1	0	1	1	1	1	1	1	1	1	1	0	1	1	1	0	1	0	0	0	1	1	1	1
c154	3	18	2	1	1	0	1	1	1	1	1	0	1	1	1	1	1	1	1	0	1	1	0	0	1	1	0	1	0	1	1	1	1	1	1	1	1	1	1	0	1	1	1	1	1	1	0	1	1
c155	3	29	2	1	1	1	1	1	1	1	1	1	1	1	1	1	1	1	0	1	1	1	1	1	1	1	1	1	1	1	1	1	1	1	1	1	1	1	1	1	1	1	0	1	1	1	1	1	1
c156	3	25	1	1	1	1	1	1	1	1	1	1	1	1	1	1	1	1	1	0	1	0	1	0	1	1	1	1	1	1	1	0	1	1	1	1	1	1	1	1	1	1	1	1	1	1	1	1	1
c157	3	18	1	1	1	0	0	1	1	1	1	1	1	1	0	0	0	0	0	1	0	0	1	1	1	1	1	1	1	1	1	0	1	1	1	1	1	1	1	1	1	1	1	0	1	1	1	1	1
c158	3	17	1	1	1	0	1	1	0	1	1	1	1	1	1	0	1	1	1	0	1	0	0	0	1	1	0	1	1	1	1	1	1	1	1	1	0	1	0	1	0	1	1	0	0	1	1	0	1
c159	3	18	1	1	1	0	1	1	1	1	1	1	1	1	1	1	1	1	0	1	1	0	1	0	1	1	1	1	1	1	1	1	1	1	1	1	1	1	1	1	1	1	1	0	1	1	1	1	1
c16	3	22	1	1	1	0	1	1	1	1	1	1	1	1	1	1	1	1	0	0	1	0	1	0	1	0	1	1	1	0	1	1	1	0	1	0	0	1	1	1	1	1	0	1	0	1	1	0	1
c160	3	18	1	1	1	0	1	1	1	1	1	1	1	1	1	1	1	1	0	1	1	0	1	0	1	1	0	1	1	1	1	0	1	1	1	1	1	1	1	1	1	1	1	0	1	1	1	1	1
c161	3	18	1	1	1	0	1	1	0	1	1	1	1	1	1	1	1	1	0	1	1	0	0	0	1	1	0	1	0	1	1	0	1	1	1	1	1	1	1	1	1	1	1	0	1	1	1	1	0
c162	3	18	1	1	1	0	1	1	1	1	1	1	1	1	1	1	1	1	0	1	1	0	1	0	1	1	0	1	0	1	1	0	1	1	1	1	1	1	1	1	1	1	1	0	1	1	1	1	1
c163	3	23	2	1	1	0	1	1	1	1	1	0	0	1	0	1	1	1	0	0	1	0	1	1	1	1	1	0	0	1	1	0	1	1	1	1	1	1	0	1	1	1	0	0	0	0	0	0	1
c164	3	18	2	0	1	0	1	1	0	1	1	0	0	1	1	1	1	1	1	0	1	0	0	1	1	1	0	0	1	1	1	0	1	0	1	1	1	1	0	1	1	1	1	1	0	1	1	0	1
c165	3	17	1	1	1	0	1	1	0	1	1	1	1	1	1	1	1	0	1	0	1	0	0	0	1	1	0	1	0	1	1	1	1	1	1	1	0	1	1	1	1	1	1	0	0	1	1	0	1
c166	3	18	1	1	1	0	1	1	1	1	1	1	1	1	1	1	1	1	0	1	1	0	1	0	1	1	0	1	1	1	1	1	1	1	1	1	0	1	1	1	1	1	1	0	1	1	1	1	1
c167	3	18	1	1	1	0	0	1	1	1	1	0	1	1	1	1	1	1	1	0	1	0	1	1	1	1	1	1	0	1	1	1	1	0	1	1	0	1	1	1	1	1	1	0	1	1	1	1	1
c168	3	19	1	1	1	0	1	1	1	1	1	1	1	1	1	1	1	1	1	0	1	1	1	0	1	1	0	1	1	1	1	1	1	1	1	1	1	1	1	1	1	1	1	1	1	1	1	1	1
c169	3	18	1	1	1	1	1	1	1	1	1	1	1	1	1	0	1	1	0	1	1	1	1	0	1	1	1	1	1	1	1	0	1	1	1	1	1	1	1	1	1	1	1	1	1	1	1	1	1
c17	3	21	1	1	1	0	1	1	1	1	1	1	1	1	1	1	1	1	0	0	0	0	1	1	1	1	1	1	1	1	1	1	1	1	1	1	1	1	1	0	1	1	1	1	1	1	1	1	1
c170	3	17	1	1	1	0	1	0	1	1	1	0	1	1	1	1	1	0	1	0	1	0	1	0	1	1	0	1	1	1	1	0	1	0	1	0	0	1	1	1	1	1	1	0	1	1	1	1	1
c171	3	19	1	1	1	1	1	1	1	1	1	0	1	1	1	1	0	1	0	0	0	0	0	0	0	1	0	1	0	1	1	0	1	1	0	1	0	1	1	1	1	1	0	1	1	1	1	1	1
c172	3	19	1	1	1	1	1	1	1	1	1	1	1	1	1	1	1	1	0	1	1	0	1	1	1	1	1	1	1	1	1	1	1	1	1	1	1	1	1	1	1	1	1	1	1	1	1	1	1
c173	3	18	1	1	1	0	1	1	1	1	1	1	1	1	1	1	1	0	0	1	1	0	1	0	1	1	0	1	1	1	1	1	1	1	1	1	1	1	1	1	1	1	1	1	1	1	1	1	1
c174	3	17	1	1	1	0	1	1	1	1	1	0	1	1	1	1	1	0	0	1	1	0	0	0	1	1	0	1	0	1	1	1	1	1	1	1	1	1	0	1	0	1	1	0	0	1	1	1	1
c175	3	18	1	1	1	1	1	1	1	1	1	1	1	1	1	1	0	0	1	0	1	0	0	0	1	1	0	1	1	1	1	1	1	1	1	1	0	1	1	1	0	1	1	0	1	1	1	1	1
c176	3	19	2	1	1	1	1	1	1	1	1	1	1	1	1	1	1	1	1	0	1	0	1	1	1	1	1	1	1	1	1	1	1	1	1	1	1	1	0	1	1	1	1	1	1	1	1	1	1
c177	3	19	1	1	1	0	1	1	1	1	1	1	1	1	1	0	1	1	0	1	1	1	1	1	1	1	1	1	1	1	1	1	1	1	1	1	1	1	0	1	1	1	1	0	1	1	1	1	1
c178	3	18	2	1	1	0	1	1	0	1	1	0	1	1	1	1	1	1	0	0	1	0	0	0	1	1	0	1	0	1	1	0	1	1	1	1	0	1	1	1	1	1	0	0	0	1	1	0	1
c179	3	18	2	1	1	0	1	1	1	1	1	1	1	1	1	1	1	1	0	0	1	0	1	0	1	1	0	1	1	1	1	1	1	1	1	1	0	1	0	0	1	0	1	0	0	1	1	1	1
c18	3	21	1	1	1	0	1	0	1	1	1	1	1	1	1	1	1	1	0	1	1	1	1	1	1	1	1	1	1	1	1	1	1	1	1	1	1	1	1	1	1	1	1	1	1	1	1	1	1
c180	3	18	1	1	1	1	1	1	1	1	1	1	1	1	1	1	1	1	0	1	1	1	0	0	1	1	0	1	1	1	1	1	1	0	1	1	1	1	0	1	0	1	1	1	1	1	1	0	1
c181	3	19	2	1	1	1	0	1	1	1	1	1	1	1	1	1	1	1	0	0	1	0	0	1	1	1	1	1	0	1	1	1	1	0	1	1	0	1	1	1	1	1	1	1	1	1	1	1	1
c182	3	18	1	1	1	0	1	1	1	1	1	1	1	1	1	1	1	1	0	1	1	0	0	0	1	1	0	1	1	1	1	0	1	1	1	1	0	1	1	1	1	1	1	1	1	1	1	1	1
c183	3	18	2	1	1	1	0	1	1	1	1	1	1	1	1	1	1	1	1	0	1	0	1	0	1	1	0	1	0	0	1	1	1	1	1	1	0	1	1	1	0	1	0	0	0	1	1	0	1
c184	3	19	1	1	1	0	1	1	1	1	1	1	1	1	1	0	1	1	0	1	1	0	1	0	1	1	0	1	0	1	1	1	1	1	1	0	1	1	1	1	1	1	1	0	1	1	1	1	1
c185	3	18	1	1	1	1	0	1	1	1	1	0	1	1	1	1	1	1	0	1	1	1	1	1	1	1	1	1	1	1	1	0	1	1	1	1	0	1	1	1	1	1	1	1	1	1	1	1	1
c186	3	21	2	1	1	0	1	1	1	1	1	1	1	0	1	1	1	1	0	0	0	0	1	1	1	1	0	1	1	1	1	1	1	0	1	1	1	1	1	1	1	1	1	1	1	1	0	1	1
c187	3	21	2	1	1	0	1	1	1	1	1	1	1	1	1	1	1	1	0	1	1	0	0	1	1	1	0	1	1	1	1	1	1	0	1	1	1	1	1	1	0	0	1	1	0	1	1	0	1
c188	3	18	2	1	1	0	1	1	1	1	1	1	1	1	1	1	1	1	0	1	1	0	1	1	1	1	1	1	1	1	1	1	1	1	1	1	0	1	1	1	0	1	1	1	0	1	0	1	1
c189	3	18	1	1	1	0	1	1	0	1	1	1	1	1	1	1	1	1	0	1	1	0	1	0	1	1	1	1	1	1	1	1	1	1	0	1	1	1	1	1	1	1	1	0	1	1	1	1	0
c19	3	23	1	1	0	0	1	1	1	1	1	1	0	0	0	0	1	1	0	1	1	1	1	1	1	1	1	1	1	1	1	1	1	1	1	1	1	1	1	1	1	1	1	0	1	1	1	1	1
c190	3	18	1	1	1	0	1	1	0	1	1	1	1	1	1	1	1	1	0	0	1	0	0	0	1	1	0	1	1	1	1	0	1	1	1	1	0	1	1	1	1	1	1	1	1	1	1	1	1
c191	3	18	1	1	1	0	1	1	1	1	1	1	1	1	1	1	1	1	0	1	1	0	1	0	1	1	0	1	1	1	1	0	1	1	1	1	1	1	1	1	0	1	1	1	0	1	1	0	1
c192	3	19	1	1	1	0	1	1	1	1	1	1	1	1	1	1	1	1	0	1	1	0	1	1	1	1	0	1	1	1	1	0	1	0	1	1	1	1	1	1	1	1	1	1	1	1	1	1	1
c193	3	19	1	1	1	0	1	1	1	1	1	1	1	1	1	1	1	1	0	0	1	0	0	0	0	1	0	1	1	1	1	1	1	1	1	1	0	1	1	1	1	1	1	0	1	1	1	1	1
c194	3	19	1	1	1	0	1	1	1	1	1	1	1	1	1	1	1	1	0	1	1	0	1	0	1	1	1	1	1	1	1	1	1	1	1	1	1	1	0	1	1	1	1	1	1	1	1	1	1
c195	3	21	1	1	1	0	1	1	1	1	1	1	0	1	1	1	1	1	0	1	1	1	1	0	1	1	0	1	1	1	1	1	1	1	1	1	1	1	1	1	1	1	1	0	1	1	1	1	1
c196	3	22	1	1	1	0	1	1	1	1	1	1	0	1	1	1	1	1	0	1	1	0	1	1	1	1	0	1	1	1	1	1	1	1	1	1	0	1	1	1	1	1	0	1	0	1	1	0	1
c197	3	20	1	1	1	1	1	0	1	1	1	0	0	1	1	0	1	1	0	0	1	0	1	1	1	1	1	1	1	1	1	0	1	1	1	0	0	1	1	1	1	1	0	1	1	1	1	1	1
c198	3	18	2	1	1	1	1	1	1	1	1	0	1	1	1	1	1	1	1	1	1	0	0	0	1	1	0	1	0	1	1	1	1	1	1	1	0	1	1	1	0	1	1	0	0	1	1	1	1
c199	3	18	1	1	1	0	1	1	1	1	1	1	1	1	1	1	1	1	0	1	1	1	1	0	1	1	0	1	0	1	1	1	1	1	1	1	0	1	1	1	1	1	1	1	1	1	1	1	1
C2	3	20	1	1	1	0	1	1	1	1	1	1	0	0	0	0	0	0	1	0	0	0	0	0	1	1	0	1	1	1	1	0	1	1	1	1	1	1	1	1	1	1	1	1	1	0	1	1	1
c20	3	20	1	1	1	0	1	1	1	1	1	0	1	1	1	0	1	1	0	1	1	0	1	1	1	1	1	1	1	1	1	1	0	1	1	1	0	1	1	1	1	1	1	1	1	1	1	1	1
c200	3	18	2	1	1	0	1	1	1	1	1	0	1	1	1	1	1	1	0	1	1	0	1	1	1	1	1	1	1	1	1	1	1	1	1	1	0	1	1	1	1	1	1	0	1	1	1	1	1
c201	3	18	2	1	1	0	1	1	1	0	0	1	1	0	1	0	1	1	1	0	1	0	1	0	1	1	0	1	0	1	1	1	1	1	1	1	1	1	0	0	1	1	1	0	1	1	1	1	0
c202	3	19	2	1	1	0	1	1	1	1	1	1	1	1	1	1	1	1	0	1	1	0	1	0	1	1	0	1	1	1	1	1	1	1	1	1	1	1	1	1	1	1	1	1	0	1	1	0	0
c203	3	20	2	1	1	1	1	1	1	1	1	1	1	1	1	1	1	1	0	0	1	1	1	0	1	1	0	1	1	1	1	1	0	0	1	1	0	1	1	1	1	1	1	0	1	1	1	1	1
c204	3	18	2	1	1	1	0	1	1	1	1	1	1	1	1	1	1	1	0	1	1	0	1	0	1	1	1	1	0	1	1	0	1	1	1	1	1	1	1	1	1	1	0	0	0	1	1	1	1
c205	3	19	1	1	1	0	1	1	1	1	1	1	1	1	1	1	1	1	0	1	1	0	1	1	1	1	0	0	0	1	1	1	1	0	1	1	1	1	1	1	1	1	1	1	1	1	1	1	1
c206	3	21	1	1	1	0	1	1	1	1	1	1	1	1	1	1	1	1	0	1	1	1	1	1	1	1	1	1	0	1	1	1	1	1	1	1	1	1	1	1	1	1	1	0	1	1	1	1	1
c207	3	21	1	1	1	0	1	1	1	1	1	1	1	1	1	1	1	1	0	0	1	0	1	1	1	1	1	1	1	1	1	1	1	1	1	0	1	1	1	1	1	1	1	0	1	1	1	0	1
c208	3	19	1	1	1	1	1	1	1	1	1	1	1	1	1	1	1	1	0	1	1	1	1	1	1	1	1	1	0	1	1	1	0	1	1	1	0	1	1	1	1	1	0	0	1	1	1	1	1
c209	3	20	1	1	1	0	1	1	1	1	1	0	1	1	1	1	1	1	0	1	1	0	1	1	1	1	1	0	1	1	1	0	1	1	1	1	0	1	1	1	1	1	1	0	1	1	1	1	1
c21	3	21	1	1	1	0	1	1	1	1	1	1	1	1	1	0	1	1	0	1	1	0	1	0	1	1	0	0	1	1	1	1	1	0	1	1	1	1	1	1	1	1	1	0	0	0	1	1	1
c210	3	19	1	1	1	1	1	1	1	1	1	0	1	1	1	1	1	1	0	1	1	1	1	1	1	1	1	1	1	1	1	1	1	0	1	1	0	1	1	1	1	1	1	1	1	1	1	1	1
c211	3	21	1	1	1	1	0	1	1	1	0	0	0	1	1	1	1	1	1	1	0	0	0	1	1	1	0	1	0	1	1	0	1	0	1	1	0	1	0	1	1	1	0	0	1	1	1	1	1
c212	3	28	1	1	1	0	1	1	1	0	0	1	1	1	1	1	1	1	1	1	1	0	1	0	1	1	0	1	1	1	1	1	1	1	1	1	1	1	1	1	0	1	1	0	0	1	1	1	1
c213	3	19	1	1	0	0	0	0	0	0	1	0	0	0	0	0	0	0	0	0	0	0	0	0	0	1	0	0	0	0	0	0	0	0	0	0	0	0	0	0	1	0	0	0	0	0	0	0	0
c214	3	29	1	1	1	0	0	1	0	1	1	1	1	1	1	1	1	0	1	1	1	0	0	0	1	1	0	1	0	1	1	1	1	1	1	1	1	1	1	1	1	1	0	0	1	1	1	1	1
c215	3	19	2	1	1	0	0	1	0	1	1	1	1	1	1	1	1	1	0	0	1	0	1	0	1	1	0	1	0	1	1	0	1	1	1	0	0	1	1	1	1	1	1	0	0	0	0	1	1
c216	3	19	1	1	1	0	1	1	1	1	1	0	1	1	1	1	1	1	1	0	1	0	1	0	1	1	1	1	0	1	1	1	1	1	1	1	1	1	1	1	1	1	1	1	1	1	1	1	1
c217	3	19	1	1	1	1	1	1	1	1	1	1	1	1	1	1	1	1	1	1	1	0	1	1	1	1	1	1	1	1	1	0	1	1	1	1	1	1	1	1	1	1	1	0	1	1	1	1	1
c218	3	19	1	1	1	1	1	1	1	1	1	1	1	1	1	1	1	1	0	0	1	0	0	0	1	1	0	1	0	1	1	0	1	1	1	1	0	1	1	1	0	1	1	0	0	1	1	0	1
c219	3	19	1	1	1	0	1	1	1	1	0	0	1	1	1	1	1	1	1	0	1	0	1	0	1	1	0	1	1	1	1	0	0	0	1	1	0	1	0	1	1	1	1	1	1	1	1	1	1
c22	3	21	1	1	1	0	1	1	1	1	1	1	1	1	1	1	1	1	0	0	1	0	1	1	1	1	1	1	0	1	1	1	1	1	1	1	0	1	1	1	1	1	1	1	1	1	1	1	1
c220	3	19	1	0	1	0	1	1	1	1	1	0	1	1	1	0	1	1	0	0	1	0	1	0	1	1	1	1	0	1	1	1	1	0	0	1	0	1	1	1	1	1	1	0	1	1	1	1	1
c221	3	19	2	1	1	0	1	1	0	1	1	1	1	1	1	1	1	1	1	0	1	0	1	0	1	1	0	1	0	1	1	1	1	1	1	1	1	1	1	1	1	1	1	0	1	1	1	1	1
c222	3	21	1	1	1	0	1	0	0	0	1	1	1	1	1	0	1	1	0	0	1	0	1	0	1	1	1	1	1	1	0	1	0	0	1	1	1	1	1	1	1	1	1	0	1	1	1	1	0
c223	3	19	1	1	1	0	1	1	1	1	1	1	1	1	1	1	1	1	1	0	1	0	1	1	1	1	0	1	1	1	1	1	1	1	1	1	0	1	1	1	1	1	1	0	1	1	0	1	1
c224	3	22	1	1	1	0	1	1	0	1	1	1	1	1	1	1	1	1	0	1	1	0	1	1	1	1	1	1	0	1	1	1	1	1	1	1	1	1	1	1	1	1	1	0	1	1	1	1	1
c225	3	21	2	1	1	0	1	1	1	1	1	1	1	1	1	1	1	1	0	1	1	0	1	0	1	1	0	1	1	1	1	0	1	1	1	1	0	1	1	1	1	1	1	0	1	1	1	1	1
c226	3	19	1	1	1	0	1	1	1	1	1	1	1	1	1	1	1	1	0	0	1	0	1	1	1	1	1	1	1	1	1	0	1	1	1	1	1	1	1	1	1	1	1	1	1	0	1	1	1
c227	3	19	1	1	1	0	1	1	1	1	1	0	1	1	1	1	1	1	1	1	1	0	1	0	1	0	1	1	0	0	1	1	1	1	1	1	1	1	1	1	1	1	1	0	1	1	1	1	1
c228	3	24	1	1	1	0	1	1	1	1	1	1	1	1	1	1	1	1	0	1	1	1	0	1	1	1	0	1	0	1	1	1	1	0	1	1	1	1	1	1	1	1	1	1	1	1	1	1	1
c229	3	19	1	1	1	1	1	1	1	1	1	1	1	1	1	1	1	1	0	1	1	0	1	0	1	1	0	1	1	1	1	1	1	1	1	1	0	1	1	1	1	1	1	0	0	1	1	1	1
c23	3	20	1	1	1	0	1	1	1	1	1	1	1	1	1	0	1	1	0	0	1	0	1	0	1	1	0	1	0	1	1	1	1	1	1	1	1	1	1	1	1	1	0	1	1	1	1	1	1
c230	3	20	1	1	1	0	1	1	1	1	1	1	1	1	1	1	1	1	0	1	1	0	1	0	1	1	1	1	1	1	1	1	1	1	1	1	1	1	1	1	1	1	0	0	1	1	1	1	1
c231	3	19	1	1	1	0	1	1	1	1	1	1	1	1	1	1	1	1	0	1	1	1	1	1	1	1	1	1	1	1	1	1	1	1	1	1	1	1	1	1	1	1	1	1	1	1	1	1	1
c232	3	19	1	1	1	0	1	1	1	1	1	0	1	1	1	1	1	1	0	0	1	0	1	0	1	1	1	1	0	1	1	1	1	0	1	1	0	1	1	1	1	1	1	0	1	1	1	1	1
c233	3	19	1	1	1	0	0	1	1	0	1	0	1	1	1	1	1	1	0	0	1	0	1	0	1	1	0	1	0	1	0	1	1	0	1	1	0	1	1	1	1	1	1	0	0	1	1	0	1
c234	3	19	1	0	1	1	1	1	1	1	1	1	1	1	1	0	1	1	0	0	1	0	1	0	1	1	1	1	0	1	1	1	1	0	1	1	1	1	1	1	1	1	1	0	1	1	1	1	1
c235	3	19	1	1	1	0	1	1	1	1	1	0	1	1	1	1	1	1	1	1	1	0	1	0	1	1	0	1	0	1	1	1	1	1	1	1	0	1	0	1	1	1	1	0	1	1	1	1	1
c236	3	18	1	1	1	0	1	1	1	1	1	1	1	1	1	0	1	1	1	1	1	0	1	1	1	1	1	1	0	1	1	1	1	0	1	1	0	1	1	1	1	1	1	1	1	1	1	1	1
c237	3	19	1	1	1	0	1	1	1	1	1	1	1	1	1	1	1	1	1	1	1	0	0	1	1	1	0	1	0	1	1	1	1	0	1	1	0	1	0	1	1	1	1	1	1	1	1	1	1
c238	3	21	1	1	1	0	1	1	1	1	1	1	1	1	1	0	1	1	0	1	1	0	1	1	1	1	1	1	1	1	1	1	1	1	1	1	0	1	1	1	1	1	1	1	1	1	1	0	0
c239	3	20	1	0	1	1	0	1	1	1	1	1	1	1	1	1	1	0	0	1	1	0	1	0	1	1	0	1	0	1	1	0	1	1	1	1	1	1	1	1	1	1	0	1	1	0	1	1	1
c24	3	21	1	1	1	0	1	1	1	1	1	1	1	1	1	1	1	1	0	0	1	0	1	0	1	1	0	1	0	1	1	1	1	1	0	1	0	1	1	1	1	1	1	1	1	1	0	1	1
c240	3	23	1	1	1	1	1	1	1	1	1	0	1	1	1	1	1	1	0	1	1	0	1	1	1	1	0	1	1	1	1	1	1	1	1	1	1	1	1	1	1	1	1	0	1	1	1	1	1
c241	3	20	1	1	1	0	1	1	1	1	1	1	1	1	1	1	1	1	0	1	1	1	1	0	1	1	1	1	1	1	1	1	1	1	1	1	1	1	1	1	1	1	1	0	1	1	1	1	1
c242	3	20	1	1	1	0	1	1	1	1	1	1	1	1	1	1	1	1	0	1	1	0	1	0	1	1	0	1	0	1	1	1	1	1	1	1	0	1	1	1	1	1	1	0	1	1	1	1	1
c243	3	20	1	1	1	0	1	1	0	1	1	1	1	1	1	1	1	1	0	1	1	0	1	0	1	1	0	1	1	1	1	1	0	1	1	1	1	1	1	1	1	1	1	1	1	1	1	1	1
c244	3	20	1	1	1	0	1	1	1	1	1	1	1	1	1	1	1	1	1	1	1	0	1	0	1	1	0	1	0	1	1	0	1	1	1	1	1	1	1	1	1	1	1	1	1	1	1	1	1
c245	3	20	1	1	1	1	1	1	1	1	1	1	1	1	1	1	1	1	1	1	1	0	1	1	1	1	0	1	0	1	1	1	1	0	1	1	1	1	1	1	1	1	1	1	1	1	1	1	1
c246	3	20	2	1	1	1	1	1	1	1	1	1	1	1	1	1	1	1	0	1	1	0	0	0	1	1	0	1	0	1	1	1	1	1	1	1	1	1	1	1	1	1	1	1	1	1	1	1	1
c247	3	20	1	1	1	1	1	1	1	1	1	1	1	1	1	1	1	1	1	1	1	1	1	1	1	1	1	1	1	1	1	1	1	1	1	1	1	1	1	1	1	1	1	1	1	1	1	1	1
c248	3	21	1	1	1	0	1	1	1	1	1	1	1	1	1	1	1	1	1	0	1	0	1	1	1	1	1	1	0	1	1	1	1	1	1	1	1	1	1	1	1	1	1	1	1	1	1	1	1
c249	3	20	1	1	1	0	0	1	1	1	1	1	1	1	1	1	1	1	1	0	1	0	1	0	1	1	1	1	0	1	1	0	1	1	1	1	1	1	1	1	1	1	1	1	1	1	1	1	1
c25	3	21	2	1	1	0	1	1	0	1	1	1	1	1	1	1	1	1	0	0	1	0	0	0	1	1	0	1	0	1	1	0	1	1	1	1	1	1	1	1	0	1	0	0	0	1	1	0	1
c26	3	21	1	1	1	1	0	1	1	1	1	1	1	1	1	1	1	1	0	0	1	0	1	1	1	1	1	1	0	1	1	1	1	1	1	1	1	1	1	1	1	1	1	0	1	1	1	1	1
c27	3	21	1	1	1	0	1	1	1	0	1	1	1	1	1	1	1	1	0	1	1	0	0	0	1	1	0	1	1	1	1	0	1	1	1	1	1	1	1	1	1	1	1	0	1	1	1	1	1
c28	3	20	1	1	1	0	0	1	1	1	1	1	1	1	1	0	1	1	0	1	1	0	0	0	1	1	1	1	0	1	1	0	1	1	1	1	1	1	1	1	1	1	1	1	1	1	1	0	1
c29	3	21	1	1	1	0	1	1	1	1	1	1	1	1	1	1	1	0	0	1	1	1	0	0	0	0	0	1	1	1	1	0	1	1	1	1	1	1	1	1	1	1	1	0	1	1	1	1	1
C3	3	21	1	1	1	1	1	1	0	1	1	0	1	1	1	1	1	1	0	0	1	0	1	1	1	1	0	1	0	1	1	0	0	0	0	1	0	1	1	1	1	1	1	0	1	0	1	0	1
c30	3	20	1	0	1	1	1	1	1	1	1	1	1	1	1	1	1	1	0	0	1	0	1	0	1	1	1	1	1	1	1	0	1	1	1	1	1	1	1	1	1	1	1	1	1	1	1	1	1
c31	3	21	1	1	1	0	0	1	1	1	1	0	1	1	1	0	1	1	0	0	1	0	1	0	1	1	1	1	0	1	1	1	1	1	1	0	0	1	1	1	1	1	1	0	1	0	1	1	1
c32	3	21	1	1	0	0	1	1	1	1	1	0	1	1	1	1	1	1	1	1	1	0	1	1	1	1	0	1	0	1	1	1	1	1	1	1	1	1	1	1	1	1	0	0	1	1	1	1	1
c33	3	21	2	1	1	0	1	1	1	1	1	1	1	1	0	1	1	1	1	0	1	0	1	0	1	1	1	1	0	1	1	0	1	1	1	1	0	0	1	1	1	1	1	0	1	1	1	1	1
c34	3	20	1	1	1	0	0	1	1	1	1	1	0	1	1	1	1	1	1	0	1	0	1	0	1	1	0	1	1	1	1	0	1	1	1	0	0	1	1	1	1	1	1	1	1	1	1	1	1
c35	3	20	1	1	1	1	0	0	1	1	1	0	0	1	1	1	1	1	0	0	1	0	1	0	1	1	1	0	0	1	1	0	1	1	0	1	0	1	1	1	1	1	0	0	1	0	1	0	1
c36	3	20	1	1	1	0	1	0	1	1	1	1	1	1	1	1	1	1	1	1	1	0	1	1	1	1	0	1	1	1	1	0	1	1	1	1	0	1	1	1	1	1	1	1	1	1	1	1	1
c37	3	21	1	1	1	1	1	1	1	1	1	0	1	1	1	1	0	1	0	0	0	0	0	1	1	1	0	1	1	1	1	0	1	1	1	1	1	1	1	1	1	1	0	0	0	1	1	1	1
c38	3	22	1	1	1	0	1	1	1	1	1	0	1	1	1	1	1	1	0	1	1	0	1	1	1	1	0	1	0	1	1	0	1	1	1	1	0	1	1	1	1	1	1	0	0	1	1	0	1
c39	3	18	2	1	1	0	1	1	1	1	1	1	0	1	1	1	1	1	0	1	1	0	1	1	1	1	1	1	0	1	1	1	1	1	1	1	0	1	1	1	1	1	1	1	1	1	1	1	1
C4	3	21	1	1	1	0	1	1	1	1	1	1	1	0	1	1	1	1	0	0	1	0	1	0	1	1	0	1	1	1	1	1	1	1	1	1	0	1	1	1	1	1	1	0	1	1	1	1	1
c40	3	18	1	1	1	0	1	1	1	1	1	1	1	1	1	1	1	1	0	0	1	1	1	0	1	1	1	1	1	1	1	1	1	1	1	1	0	1	1	1	1	1	0	0	1	1	1	1	1
c41	3	18	1	1	1	1	1	1	1	1	1	1	1	1	1	1	1	1	0	1	1	0	1	1	1	1	1	1	1	1	1	1	1	1	1	1	0	1	1	1	1	1	1	0	1	1	1	1	1
c42	3	18	2	1	1	1	0	1	0	1	1	0	1	1	1	1	1	1	0	0	1	1	0	0	1	1	1	1	1	1	1	1	1	0	1	0	1	1	1	1	0	1	1	1	1	1	1	1	1
c43	3	18	2	1	1	1	1	1	1	1	1	1	0	1	1	0	1	1	1	1	1	0	1	0	1	1	1	1	1	1	1	0	1	1	1	0	0	1	1	1	1	1	1	1	1	0	1	1	1
c44	3	19	1	1	1	0	1	1	1	1	1	1	1	1	1	1	1	1	1	0	1	1	1	0	1	1	1	1	1	1	1	1	1	1	1	1	1	1	1	1	1	1	1	0	1	1	1	1	1
c45	3	19	2	1	1	0	0	1	0	1	1	0	1	1	1	1	1	1	0	0	1	0	0	0	1	1	0	1	1	1	1	1	1	1	1	1	0	1	1	1	0	1	0	0	0	0	1	0	1
c46	3	18	2	1	1	0	0	1	1	1	1	1	1	1	1	1	1	1	0	0	1	0	0	0	1	1	0	1	1	1	1	1	1	1	1	1	0	1	1	1	1	1	1	0	0	1	1	0	1
c47	3	18	1	1	1	1	1	1	1	1	1	0	1	1	1	0	1	1	1	1	1	1	1	0	1	1	0	1	0	1	1	1	1	0	1	0	1	1	0	1	0	0	0	1	1	1	1	1	1
c48	3	20	1	1	1	1	1	1	1	1	1	1	1	1	1	1	1	1	0	1	1	0	0	1	1	1	0	1	1	1	1	1	1	1	1	1	1	1	1	1	1	1	1	1	1	1	1	0	1
c49	3	19	1	1	1	0	1	1	1	1	1	0	1	1	1	1	1	1	1	1	1	0	1	0	1	1	0	1	1	1	1	0	1	1	1	1	0	1	1	1	1	0	1	0	1	1	1	1	1
c5	3	20	1	1	1	0	1	1	1	1	1	0	1	1	1	1	1	1	1	0	1	0	1	0	1	1	1	1	1	1	1	1	1	0	1	1	0	1	0	1	1	1	0	1	1	1	0	1	1
c50	3	19	1	1	1	0	1	1	0	1	1	1	1	1	1	1	1	1	0	0	1	0	0	1	1	1	0	1	0	1	1	1	1	1	1	1	1	1	1	1	0	1	1	1	1	1	1	1	1
c51	3	19	1	1	1	0	1	1	1	1	1	0	1	1	1	0	1	1	0	1	1	0	1	1	1	1	0	1	0	1	1	1	1	1	1	1	1	1	0	1	1	1	1	0	1	1	1	1	1
c52	3	20	1	1	1	0	1	1	1	1	0	0	1	1	1	0	1	1	0	1	1	1	1	1	1	1	1	1	0	1	1	1	1	1	0	1	1	1	0	1	1	1	1	1	1	1	1	1	1
c53	3	19	1	1	1	0	1	1	1	1	1	1	1	1	1	1	1	1	1	0	1	0	1	1	1	1	1	1	1	1	1	1	1	0	1	1	0	1	1	1	1	1	1	0	1	1	1	1	1
c54	3	21	1	1	1	0	1	1	1	1	1	1	1	1	1	1	1	1	1	0	1	1	0	0	1	1	0	1	0	1	1	0	1	1	1	1	0	1	1	1	1	1	0	0	1	1	1	1	1
c55	3	19	1	0	1	0	1	1	1	1	1	0	1	1	1	0	1	1	1	0	1	1	1	1	1	1	1	1	1	1	1	1	1	1	1	1	1	1	1	1	1	1	1	0	1	1	1	1	1
c56	3	20	1	1	1	0	1	1	1	1	1	1	1	1	1	1	1	1	1	1	1	0	1	0	1	1	0	1	1	1	1	1	1	1	1	1	0	1	1	1	1	1	1	1	1	1	1	1	1
c57	3	19	1	1	1	0	1	1	1	1	1	1	1	1	1	1	1	1	0	0	1	1	1	0	1	1	0	1	1	1	1	0	1	1	1	1	0	1	1	1	1	1	1	0	1	1	0	1	1
c58	3	27	1	1	1	0	0	1	1	1	1	1	1	1	1	1	1	1	1	0	0	0	1	1	0	0	0	1	0	1	1	1	1	1	1	1	1	1	1	1	1	1	1	1	1	1	1	1	1
c59	3	19	1	1	1	1	1	1	1	1	1	0	1	1	1	1	1	1	0	0	1	0	1	0	1	1	0	1	1	1	1	1	1	0	1	1	0	1	1	1	1	1	1	0	0	1	1	1	1
c6	3	21	1	1	1	0	1	1	1	1	1	1	1	1	1	0	1	1	0	1	1	0	1	1	1	1	1	1	1	1	1	1	1	0	1	0	1	1	0	1	1	1	1	1	1	1	1	1	1
c60	3	19	1	1	1	0	1	1	1	1	1	0	0	1	1	1	1	1	0	1	1	0	1	0	1	1	0	1	1	0	1	0	1	1	1	1	0	1	1	1	1	1	1	1	1	1	1	0	1
c61	3	19	1	1	1	0	1	1	1	1	1	1	1	1	1	0	1	1	1	0	1	1	1	0	1	1	1	1	1	1	1	1	1	0	1	1	0	1	0	1	1	1	1	0	1	1	1	1	1
c62	3	19	1	0	1	0	1	1	0	1	1	1	0	1	1	1	1	1	0	0	1	0	1	0	1	1	1	1	1	1	1	1	1	1	1	1	0	0	1	1	1	1	1	0	1	1	1	1	1
c63	3	19	1	1	1	0	0	1	0	1	1	1	1	1	1	0	1	1	0	0	1	0	1	0	1	1	0	1	1	1	1	1	0	0	1	1	0	1	0	1	0	1	1	1	0	1	1	0	1
c64	3	19	1	1	1	0	0	1	1	1	0	1	0	1	1	1	1	1	1	0	1	0	1	1	1	1	1	1	1	1	1	1	1	1	1	1	0	1	1	1	1	1	1	0	1	1	1	1	1
c65	3	20	2	1	1	0	1	1	0	1	1	1	1	1	1	1	1	1	0	0	1	0	1	0	1	1	0	1	0	1	1	0	1	0	1	1	0	1	1	1	1	1	1	1	1	1	1	1	1
c66	3	20	1	0	1	0	1	1	1	1	1	1	1	1	1	1	1	1	1	1	1	0	1	1	1	1	0	1	1	1	1	1	1	1	1	1	0	1	1	1	1	1	1	1	1	1	1	1	1
c67	3	19	1	1	1	1	1	1	1	1	1	1	1	1	1	1	1	1	1	0	1	1	1	1	1	1	0	1	0	1	1	1	1	1	1	1	1	1	1	1	1	1	1	0	0	0	1	0	0
c68	3	21	1	0	1	0	1	1	1	1	0	0	1	1	1	1	1	1	1	0	1	0	1	0	0	1	1	1	0	1	1	1	1	1	1	1	0	1	1	1	1	1	1	0	1	1	1	1	1
c69	3	20	1	1	0	1	1	1	0	1	1	1	1	1	1	0	1	1	0	0	1	0	1	1	1	1	0	1	1	0	1	1	1	1	1	1	1	1	1	1	1	1	1	1	1	1	1	0	1
c7	3	21	1	1	1	0	1	1	0	1	1	1	1	1	1	0	1	1	0	0	1	1	1	0	1	1	0	1	1	1	1	0	1	0	1	0	0	1	1	1	1	1	1	1	1	0	1	1	1
c70	3	20	1	1	0	1	1	1	0	1	1	1	1	1	1	0	1	1	0	0	0	0	1	1	1	1	1	1	1	1	1	1	1	1	1	1	1	0	1	1	1	1	1	1	1	1	1	0	1
c71	3	19	2	1	1	0	1	0	1	1	1	1	1	1	1	0	1	0	0	1	1	1	1	1	1	1	0	1	1	1	1	0	0	1	1	1	0	1	0	1	1	1	1	0	1	1	0	0	0
c72	3	19	1	1	1	0	1	1	1	1	1	1	1	1	1	1	1	1	0	0	1	0	1	0	1	1	0	1	1	1	1	1	1	1	1	1	1	1	1	1	1	1	1	0	1	1	1	1	1
c73	3	19	1	1	1	0	1	1	1	1	1	1	1	1	1	0	1	1	1	1	1	0	1	0	1	1	1	1	0	1	0	1	1	0	1	1	1	0	1	1	1	1	1	0	1	1	1	1	1
c74	3	21	1	1	1	0	1	1	1	1	1	1	1	1	1	1	1	1	1	1	1	0	1	0	1	1	0	1	0	1	1	1	1	1	1	1	1	1	1	1	1	1	1	0	1	1	1	1	1
c75	3	19	1	0	0	0	0	0	0	1	1	1	1	1	1	1	1	1	1	0	1	0	1	0	1	1	0	1	0	1	1	1	1	1	1	1	0	1	1	1	1	1	1	0	1	1	1	1	1
c76	3	21	2	0	0	0	0	0	0	1	1	0	1	1	0	1	1	1	1	0	1	0	1	0	1	1	1	0	0	1	1	1	1	1	0	1	0	1	0	1	1	1	0	0	1	1	1	1	1
c77	3	25	2	1	1	1	1	1	1	1	1	1	1	1	1	1	1	1	0	1	1	0	1	1	1	1	1	1	0	1	1	0	1	1	1	1	0	1	1	1	1	1	1	0	1	1	1	1	1
c78	3	34	2	1	1	0	1	1	0	0	1	1	1	1	1	0	1	1	1	1	1	1	0	0	1	1	1	1	1	1	1	0	1	0	1	1	0	1	1	1	1	1	1	0	0	1	1	0	1
c79	3	19	2	1	1	0	1	1	1	1	1	1	1	1	1	1	1	1	1	1	1	1	1	1	1	1	0	1	0	1	1	0	1	1	1	1	1	1	1	1	1	1	0	1	1	1	1	1	1
c8	3	21	1	1	1	0	1	1	1	1	1	1	1	1	1	1	1	1	1	0	1	0	1	0	1	1	0	1	0	1	1	1	1	1	1	1	0	1	1	1	1	1	1	0	1	1	1	1	1
c80	3	18	2	1	1	1	1	1	1	1	1	1	0	1	1	1	1	1	0	0	1	0	1	0	1	1	1	1	0	1	1	1	1	1	1	1	0	1	0	1	1	1	1	0	1	1	1	1	1
c81	3	17	1	1	1	0	1	1	1	1	1	0	1	1	1	1	1	0	0	0	1	1	0	1	1	1	0	0	1	1	1	1	1	1	1	0	1	1	0	1	1	1	1	1	0	1	1	1	1
c82	3	18	1	0	0	0	1	0	1	1	1	0	1	1	1	0	1	1	0	1	1	0	1	1	1	1	0	1	1	1	1	1	1	0	1	1	1	1	0	1	1	1	1	0	0	1	1	1	1
c83	3	29	1	1	1	0	1	1	1	1	0	1	1	1	1	1	1	1	0	1	1	0	1	0	1	1	1	1	0	1	1	1	1	1	1	1	1	1	1	1	1	1	0	0	1	1	1	1	1
c84	3	29	2	1	1	0	0	1	0	1	1	0	1	1	1	1	1	1	0	0	1	1	1	0	1	1	1	1	1	1	1	1	1	1	1	1	1	1	1	1	1	1	1	0	1	1	1	1	1
c85	3	18	1	1	1	0	1	1	1	1	1	0	1	1	1	0	1	1	1	1	1	1	1	1	1	1	1	1	1	1	1	1	0	0	1	1	1	1	1	1	0	1	1	1	0	0	0	0	0
c86	3	18	1	1	1	1	1	1	1	1	1	1	1	1	1	0	1	1	1	1	1	0	1	1	1	1	0	1	1	1	1	0	1	1	0	1	0	1	1	1	1	1	1	0	0	1	1	0	1
c87	3	18	1	1	1	0	1	1	1	1	1	0	1	1	1	0	1	0	1	0	1	0	1	0	1	1	0	1	0	1	1	0	1	0	1	1	0	1	1	1	1	1	1	0	0	0	1	1	1
c88	3	18	1	1	1	0	1	1	1	1	1	0	1	1	1	1	1	1	0	1	1	0	0	0	1	1	0	1	1	1	1	1	1	1	1	1	1	1	1	1	1	1	1	1	0	1	1	0	1
c89	3	17	1	1	1	0	1	0	1	1	1	1	1	1	1	1	1	1	1	1	1	1	1	1	1	1	1	1	0	1	1	1	1	1	1	1	1	1	1	1	1	1	1	0	1	1	1	1	1
c9	3	22	1	1	1	0	0	0	0	1	1	0	1	1	1	1	1	1	0	1	1	0	1	1	1	1	0	1	0	1	1	1	1	1	1	1	0	1	0	1	1	1	1	0	1	1	1	1	1
c90	3	18	1	1	1	0	1	1	1	0	1	1	1	1	1	1	1	1	0	1	1	0	1	0	1	1	0	1	1	1	1	1	1	1	1	1	1	1	1	1	1	1	1	0	1	1	1	1	1
c91	3	18	1	0	1	1	1	1	1	1	1	0	1	1	1	1	1	1	0	1	0	0	1	0	1	1	0	1	1	1	1	1	1	0	1	1	1	1	1	1	1	1	1	0	0	1	1	0	1
c92	3	18	1	1	1	1	1	1	1	1	1	1	1	1	1	0	1	1	0	1	1	0	1	0	1	1	0	1	1	1	1	1	1	1	1	1	1	1	1	1	1	1	0	0	1	1	1	1	1
c93	3	17	1	1	1	0	1	1	1	0	1	0	1	1	1	1	1	1	1	1	1	0	1	1	1	1	0	1	0	1	1	1	1	1	0	1	1	1	1	1	1	1	1	0	1	1	1	0	1
c94	3	22	1	1	1	0	1	1	1	1	1	1	1	1	1	1	1	1	1	1	1	1	1	1	1	1	0	1	0	1	1	1	1	1	1	1	1	1	1	1	1	1	1	1	1	1	1	1	1
c95	3	19	1	1	1	0	1	1	1	1	1	1	1	1	1	1	1	1	0	1	1	0	1	1	1	1	0	1	0	1	1	1	1	1	1	1	1	1	1	1	1	1	1	1	1	1	1	1	1
c96	3	17	2	0	1	1	0	1	1	1	1	1	0	1	1	1	1	1	0	0	1	0	1	0	1	1	0	1	0	1	1	1	1	1	0	1	0	1	0	1	1	1	1	0	1	1	1	1	1
c97	3	18	1	1	1	1	1	1	1	1	1	1	1	1	1	1	1	1	0	1	1	0	1	1	1	1	0	1	1	1	1	1	1	1	1	1	1	1	1	1	1	1	1	0	1	1	1	1	1
c98	3	28	1	1	1	0	1	1	1	1	1	1	1	1	1	1	1	1	0	0	1	0	1	0	1	1	1	1	1	1	1	1	1	1	1	1	1	1	1	1	1	1	1	0	1	1	1	1	1
c99	3	18	1	1	1	1	1	1	1	0	1	0	0	1	0	1	1	1	0	0	1	0	1	0	1	1	1	1	0	1	1	1	1	1	1	1	0	1	1	1	1	1	0	0	1	1	1	1	1
D226	3	19	1	1	1	0	1	1	1	1	1	1	1	1	1	1	1	1	0	0	1	0	1	1	1	1	0	1	1	1	1	1	1	1	1	1	0	1	1	1	1	1	1	0	1	1	1	1	1
D228	3	19	1	1	1	1	1	1	1	1	1	1	1	1	1	1	1	1	1	1	1	0	1	1	1	1	1	1	1	1	1	1	1	1	1	1	0	1	1	1	1	1	1	1	1	1	1	1	1
D229	3	19	1	1	1	0	1	1	1	1	1	1	1	1	1	1	1	1	1	1	1	0	1	0	1	1	1	1	1	1	1	1	1	1	1	1	0	1	1	1	1	1	1	1	1	1	1	1	1
D230	3	20	1	1	1	0	1	1	1	1	1	1	1	1	1	1	1	1	1	1	1	1	1	1	1	1	1	1	1	1	1	1	1	1	1	1	1	1	1	1	1	1	1	1	1	1	1	1	1
D231	3	20	1	1	1	0	1	1	1	1	1	1	1	1	1	1	1	1	1	1	1	0	1	1	1	1	1	1	1	1	1	1	1	1	1	1	1	1	0	1	1	1	1	1	1	1	1	1	1
D232	3	19	1	1	1	1	1	1	1	1	1	1	1	1	1	1	1	1	1	0	1	1	1	0	1	1	0	1	0	1	1	1	0	0	1	0	1	1	1	1	1	1	1	0	1	1	1	1	1
D233	3	19	1	1	1	1	1	1	1	1	1	1	1	1	1	1	1	1	0	1	1	0	1	1	1	1	1	1	1	1	1	1	1	0	1	1	1	1	0	1	1	0	1	1	1	1	1	1	1
D234	3	19	1	1	1	0	1	1	1	1	1	1	1	1	1	1	1	1	0	0	1	0	0	1	1	1	0	1	1	1	1	1	1	0	1	1	1	1	0	1	1	1	0	0	1	1	1	0	1
D235	3	21	1	1	1	1	1	1	1	1	1	1	1	1	1	1	1	1	0	0	1	0	1	0	1	1	1	1	0	1	1	1	1	0	1	1	0	1	1	1	1	1	1	1	1	1	0	1	1
D236	3	21	1	1	1	0	0	1	1	1	1	0	1	1	1	1	1	1	1	0	1	0	1	0	1	1	1	1	0	1	1	0	1	1	1	1	0	1	1	1	1	1	1	1	1	1	0	1	1
D237	3	18	1	1	1	0	0	1	1	1	1	1	1	1	1	0	1	1	1	0	1	1	1	0	1	1	1	0	0	1	1	0	1	1	1	1	0	1	1	1	1	1	1	0	0	1	1	1	1
D238	3	22	1	1	1	1	1	1	0	1	1	1	1	1	1	0	1	1	0	1	1	0	1	1	1	1	1	1	1	1	1	1	0	0	1	0	1	1	1	1	1	1	1	1	0	1	1	1	1
D239	3	22	1	1	1	0	1	1	1	1	1	0	0	0	1	1	1	1	0	0	1	0	0	0	0	1	0	1	1	1	1	1	1	1	1	1	0	1	1	1	0	1	1	0	0	1	0	0	1
D240	3	20	1	0	1	0	0	0	1	1	1	1	1	1	1	1	1	1	1	0	1	0	0	0	1	1	0	1	1	1	1	0	0	1	1	1	0	1	1	0	0	1	1	0	1	1	1	1	0
D241	3	19	1	1	1	0	0	0	1	1	1	1	1	1	1	0	1	1	0	1	1	0	1	1	1	1	1	1	1	1	1	1	1	1	1	1	0	1	0	1	1	1	1	1	1	1	1	1	1
D242	3	20	1	1	1	0	1	1	1	1	1	1	1	1	1	1	1	1	1	1	1	0	1	1	1	1	0	1	1	1	1	1	1	1	1	1	0	1	1	1	1	1	1	1	0	1	1	0	1
D243	3	19	1	1	1	0	1	1	1	1	1	1	1	1	1	1	1	1	0	1	1	0	1	1	1	1	1	1	1	1	1	0	1	1	1	1	1	1	1	1	1	1	1	0	1	1	1	1	1
D244	3	19	1	1	1	1	0	1	0	1	1	0	1	1	1	1	1	1	1	0	1	1	1	0	1	1	0	1	1	1	1	0	1	1	1	0	0	1	1	1	0	1	0	0	0	1	0	0	1
D245	3	20	1	1	1	1	1	1	1	1	1	1	0	1	1	0	1	1	0	0	1	0	1	0	1	1	1	1	1	1	1	1	1	0	1	0	1	1	1	1	0	1	1	0	0	1	1	1	1
D246	3	19	1	1	1	1	1	1	1	1	1	1	1	1	1	1	1	1	0	1	1	0	1	0	1	1	1	1	0	1	1	1	1	1	1	1	1	1	1	1	1	1	1	0	1	1	1	1	1
D247	3	19	1	1	1	0	1	1	1	1	1	1	1	1	1	1	1	1	0	1	1	0	1	0	1	1	0	1	0	1	1	1	1	0	1	1	1	1	1	1	1	1	1	0	1	1	1	1	1
D248	3	19	1	1	1	0	1	1	1	1	1	1	1	1	1	0	1	1	1	1	1	0	1	0	1	1	1	1	1	1	1	1	1	1	1	1	0	1	1	1	1	1	1	0	1	1	1	1	1
D249	3	21	1	1	1	1	1	1	1	1	1	1	1	1	1	1	1	1	0	1	1	0	1	1	1	1	0	1	1	1	1	1	1	1	1	1	0	1	1	1	1	1	1	0	1	0	1	1	1
D250	3	19	1	1	1	0	1	1	1	1	1	0	1	1	1	1	1	1	1	0	1	1	1	1	1	1	1	1	0	1	1	1	1	1	1	1	0	1	1	1	1	1	1	0	1	1	1	1	1
D251	3	19	1	1	1	1	1	1	1	1	1	1	1	1	1	1	1	1	0	1	1	0	1	1	1	1	1	1	0	1	1	1	1	1	1	1	1	1	0	1	1	1	0	1	1	1	1	1	1
D252	3	19	1	1	1	0	1	1	1	1	1	1	1	1	1	1	1	1	1	1	1	0	1	1	1	1	1	1	1	1	1	1	1	1	1	1	1	1	1	1	1	1	1	1	1	1	1	1	1
D253	3	20	2	1	1	0	1	0	1	1	1	1	0	1	1	1	1	1	0	1	1	0	0	1	1	1	1	1	0	1	1	1	1	0	1	1	1	1	1	1	1	1	1	1	1	1	1	1	1
D254	3	19	1	1	1	1	1	1	1	1	1	1	1	1	1	1	1	1	1	1	1	0	1	1	1	1	1	1	1	1	1	1	1	1	1	1	1	1	1	1	1	1	1	0	1	1	1	1	1
D255	3	20	2	1	1	1	1	1	1	1	1	1	1	1	1	1	1	1	1	1	1	0	1	1	1	1	1	1	1	1	1	1	1	1	1	1	1	1	0	1	1	1	1	1	1	1	1	1	1
D256	3	19	2	1	1	0	1	1	1	1	1	1	1	1	1	1	1	1	1	1	1	1	1	1	1	1	1	1	1	1	1	1	1	1	1	1	1	1	1	1	1	1	1	0	1	1	1	1	1
D257	3	20	1	0	1	1	1	1	1	1	1	1	1	1	1	1	1	1	0	0	1	1	1	1	1	1	1	1	1	1	1	1	1	1	1	1	0	1	1	1	1	1	1	1	1	1	1	1	1
D258	3	NR	1	0	1	0	1	1	0	1	1	1	1	1	1	1	1	1	0	0	1	1	1	1	1	1	1	1	1	1	1	1	1	1	1	1	1	1	1	1	1	1	1	1	1	0	1	1	1
D259	3	25	1	1	1	1	1	1	1	1	1	1	1	0	1	1	1	1	0	1	1	0	1	0	1	1	1	1	1	1	1	1	1	1	1	1	1	1	1	1	1	1	1	0	1	1	1	1	1
D260	3	21	1	1	1	1	1	1	1	1	1	1	1	1	1	0	1	1	1	0	1	1	1	1	1	1	1	1	0	1	1	0	1	0	1	1	1	1	1	1	1	1	0	0	1	1	1	1	1
D261	3	19	2	1	1	1	1	1	1	1	1	1	1	1	1	0	1	1	1	0	1	1	1	1	1	1	1	1	0	1	1	0	1	0	1	1	1	1	1	1	1	1	0	0	1	1	1	1	1
D262	3	19	1	1	1	0	1	1	1	1	1	1	1	0	1	1	1	1	0	1	1	1	0	0	1	1	1	1	1	1	1	1	1	1	1	1	1	1	1	1	1	1	1	0	0	1	1	0	1
D263	3	19	1	1	1	1	1	1	1	1	1	1	1	1	1	1	1	1	0	1	1	1	1	1	1	1	1	1	1	1	1	1	1	1	1	1	1	1	1	1	1	1	1	0	1	1	1	0	1
D264	3	19	1	1	1	1	1	1	1	1	1	1	1	1	1	1	1	1	0	1	1	0	0	0	1	1	1	1	1	1	1	1	1	1	1	1	0	1	1	1	1	1	1	0	1	1	1	1	1
D265	3	19	1	1	0	0	1	1	1	1	1	1	1	1	1	0	1	1	0	1	1	0	1	0	1	1	1	1	1	1	0	1	1	1	1	0	1	1	0	1	1	0	1	1	1	1	0	1	1
D266	3	20	2	1	0	0	1	1	0	1	1	1	1	1	1	1	1	1	1	1	1	0	1	0	1	1	0	1	1	1	1	1	1	0	1	1	1	1	1	1	1	1	1	1	1	1	1	1	1
D267	3	19	1	1	1	0	1	1	1	1	1	1	1	1	1	1	1	1	0	1	1	1	1	1	1	1	0	1	1	1	1	0	1	1	1	1	1	1	1	1	1	1	1	0	1	1	1	1	1
D268	3	21	1	1	1	0	1	1	1	1	1	1	1	1	1	0	1	1	1	0	1	0	0	1	1	1	1	1	0	1	1	1	1	0	1	1	1	1	1	1	1	1	1	1	1	1	1	1	1
D269	3	19	1	1	1	1	1	1	1	1	1	1	1	1	1	0	1	1	1	1	1	1	1	1	1	1	1	1	0	1	1	1	1	1	1	1	1	1	1	1	1	1	1	1	1	1	1	1	1
D270	3	20	1	1	1	1	1	1	1	1	1	1	1	1	1	1	1	1	0	1	1	0	1	0	1	1	1	1	0	1	1	0	1	1	1	1	1	1	1	1	1	1	0	0	1	1	1	1	1
D271	3	20	1	1	1	0	1	1	0	1	1	1	1	1	1	1	1	1	0	0	0	0	0	0	0	0	0	1	0	0	1	0	1	1	1	1	0	1	1	1	0	1	0	0	0	1	1	0	1
D272	3	21	1	1	1	1	1	1	1	1	1	1	1	1	1	1	1	1	1	1	1	1	1	1	1	1	1	1	0	1	1	1	1	1	1	1	1	1	1	1	1	1	1	1	1	1	1	1	1
D273	3	21	1	1	1	0	1	1	1	1	1	1	1	1	1	1	1	1	1	1	1	0	1	1	1	0	0	1	1	1	1	1	1	1	1	1	1	1	1	1	1	1	1	0	1	1	1	1	1
D274	3	20	1	1	1	0	1	1	1	1	1	1	0	1	1	1	1	1	0	1	1	0	1	1	1	1	0	1	1	1	1	1	1	1	1	1	0	1	1	1	1	1	1	0	1	1	0	1	1
D275	3	19	1	1	1	0	1	1	1	1	1	1	1	1	1	1	1	1	0	1	1	0	1	1	1	1	1	1	0	1	1	1	1	0	1	1	0	1	1	1	1	1	1	1	1	1	1	1	1
D276	3	19	1	1	1	0	1	1	1	1	1	1	1	1	1	0	1	1	0	1	1	0	1	1	1	1	1	1	1	1	1	1	1	0	1	1	1	1	1	1	1	1	1	0	1	1	1	1	1
D277	3	20	1	1	1	0	1	1	1	1	1	1	1	1	1	1	1	1	0	1	1	0	1	1	1	1	1	1	0	1	1	0	1	1	1	1	1	1	1	1	1	1	1	0	1	1	1	1	1
D278	3	19	1	1	1	0	1	1	1	1	1	1	1	1	1	1	1	1	0	1	1	1	1	1	1	1	0	1	1	0	1	1	1	1	0	1	0	1	1	1	1	1	1	1	0	1	1	0	1
D279	3	19	1	0	1	0	1	1	1	1	1	1	1	1	1	0	1	0	1	0	1	0	1	0	1	1	0	1	1	1	1	1	1	0	0	1	1	1	1	1	0	1	1	0	0	0	1	0	1
D280	3	19	1	1	1	0	1	1	0	1	1	0	1	1	1	1	1	0	0	1	0	0	0	0	1	1	0	1	1	1	1	0	1	1	0	1	1	1	1	1	1	1	1	0	1	1	1	1	1
D281	3	19	1	1	1	0	1	1	0	1	0	1	1	1	1	1	1	1	1	1	1	0	1	0	1	1	1	1	1	1	1	0	1	1	1	1	1	1	1	1	1	1	1	0	1	1	1	1	1
D282	3	19	1	1	1	0	1	1	1	1	1	1	1	1	1	0	1	1	1	1	1	0	1	0	1	1	1	1	0	1	1	1	1	1	1	1	0	1	0	1	1	1	1	0	1	1	1	1	1
D283	3	19	1	1	1	0	1	1	0	0	1	0	1	1	1	1	1	1	0	1	1	0	0	0	1	1	0	1	1	1	1	0	1	1	1	1	1	1	1	1	1	1	0	0	1	1	1	1	1
D284	3	19	1	1	1	1	1	1	1	1	1	1	1	1	1	1	1	1	1	1	1	1	1	1	1	1	1	1	1	1	1	1	1	0	1	1	1	1	1	1	1	1	1	1	1	1	1	1	1
D285	3	20	2	1	1	0	1	1	1	1	1	1	1	1	1	1	1	1	0	1	1	0	1	1	1	1	1	1	1	1	1	0	1	1	1	1	1	1	1	1	1	1	0	0	1	1	1	1	1
D286	3	19	2	1	1	1	1	1	1	1	1	1	1	1	1	1	1	1	0	0	1	1	0	0	1	1	0	1	1	1	1	1	1	1	0	1	0	1	1	1	0	1	1	0	0	1	1	0	1
D287	3	19	1	0	1	0	1	1	1	1	1	1	1	1	1	1	1	1	0	0	1	0	1	0	1	1	1	1	1	1	1	1	1	1	1	1	0	1	1	1	1	1	1	0	1	1	1	1	0
D288	3	19	2	1	1	0	1	1	0	1	1	1	0	1	1	1	1	1	0	1	1	1	1	1	1	1	0	0	1	1	1	1	1	1	0	1	1	1	1	1	1	1	1	1	1	1	1	0	1
D289	3	19	2	1	1	1	1	1	1	1	1	1	1	1	1	1	1	1	0	1	1	0	1	1	1	1	1	1	1	1	1	1	1	1	1	1	0	1	1	1	1	1	1	0	1	1	1	1	1
D290	3	19	2	1	1	1	1	1	1	1	1	1	1	1	1	1	1	1	0	1	1	1	1	1	1	1	1	1	1	1	1	1	1	1	1	1	1	1	1	1	0	0	1	0	1	1	1	1	1
D291	3	19	2	1	1	0	0	1	1	1	1	1	1	1	1	0	1	0	0	0	1	0	1	0	1	1	0	1	1	1	1	1	1	0	1	1	0	1	0	1	0	1	1	0	0	1	1	1	0
D292	3	20	1	1	1	1	1	1	1	1	1	1	1	1	1	1	1	0	1	0	1	0	1	1	1	1	1	1	1	1	1	1	1	0	1	1	0	1	1	1	1	1	1	0	1	1	1	1	1
D293	3	19	1	1	1	1	1	1	1	1	1	1	1	1	1	1	1	1	0	0	0	0	1	1	1	1	1	1	1	1	1	1	1	1	1	1	1	1	1	1	1	1	1	0	1	1	1	1	1
D294	3	20	1	1	1	0	1	1	1	1	1	1	1	1	1	1	1	1	1	1	1	0	1	0	1	1	1	1	1	1	1	1	1	1	1	1	0	1	1	1	1	1	1	1	1	1	1	1	1
D295	3	20	1	1	1	0	1	1	1	1	1	1	1	1	1	1	1	1	0	1	1	0	1	0	1	1	1	1	0	1	1	1	1	1	1	1	1	1	1	1	1	1	1	1	1	1	1	1	1
D296	3	19	1	1	1	0	1	1	1	1	1	1	1	1	1	1	1	1	1	1	1	0	0	0	1	1	1	1	1	1	1	1	1	1	1	1	0	1	1	1	1	1	1	0	1	1	1	1	1
D297	3	20	1	1	1	0	1	1	1	1	1	1	1	1	1	1	1	1	0	0	1	0	1	0	1	1	1	1	1	1	1	1	1	1	1	1	0	0	1	0	1	1	0	0	1	1	1	1	0
D298	3	20	1	1	1	1	1	1	1	1	1	1	0	1	1	1	1	1	0	1	1	1	1	0	1	1	0	1	1	1	1	1	1	1	1	1	1	1	1	1	1	1	1	0	1	1	1	1	1
D299	3	19	1	1	1	0	1	1	1	1	1	1	1	1	1	0	1	1	0	1	1	0	1	1	1	1	1	1	1	1	1	1	1	1	1	1	1	1	1	1	1	1	1	1	1	1	1	1	1
D300	3	18	1	1	1	0	1	1	1	1	1	0	1	1	1	1	1	1	1	1	1	0	1	0	1	1	1	1	1	1	1	1	1	1	1	1	1	1	1	1	1	1	1	1	1	1	1	1	1
D301	3	19	1	1	0	0	0	1	1	1	1	1	1	1	1	1	1	1	0	1	1	0	1	1	1	1	1	1	0	1	1	0	1	0	1	0	0	1	1	1	1	1	1	0	0	1	1	1	0
Participant	Block	Age	Sex	1	2	3	4	5	6	7	8	9	10	11	12	13	14	15	16	17	18	19	20	21	22	23	24	25	26	27	28	29	30	31	32	33	34	35	36	37	38	39	40	41	42	43	44	45	46
	4			Rafd090_07_Caucasian_male_sad_frontal.jpg	Rafd090_03_Caucasian_male_disgusted_frontal.jpg	Rafd090_27_Caucasian_female_contemptuous_frontal.jpg	Rafd090_20_Caucasian_male_disgusted_frontal.jpg	Rafd090_22_Caucasian_female_angry_frontal.jpg	Rafd090_36_Caucasian_male_surprised_frontal.jpg	Rafd090_02_Caucasian_female_fearful_frontal.jpg	Rafd090_02_Caucasian_female_neutral_frontal.jpg	Rafd090_28_Caucasian_male_neutral_frontal.jpg	Rafd090_04_Caucasian_female_disgusted_frontal.jpg	Rafd090_03_Caucasian_male_contemptuous_frontal.jpg	Rafd090_26_Caucasian_female_disgusted_frontal.jpg	Rafd090_36_Caucasian_male_disgusted_frontal.jpg	Rafd090_07_Caucasian_male_happy_frontal.jpg	Rafd090_15_Caucasian_male_contemptuous_frontal.jpg	Rafd090_20_Caucasian_male_contemptuous_frontal.jpg	Rafd090_09_Caucasian_male_neutral_frontal.jpg	Rafd090_38_Caucasian_male_angry_frontal.jpg	Rafd090_36_Caucasian_male_fearful_frontal.jpg	Rafd090_19_Caucasian_female_neutral_frontal.jpg	Rafd090_22_Caucasian_female_disgusted_frontal.jpg	Rafd090_05_Caucasian_male_surprised_frontal.jpg	Rafd090_20_Caucasian_male_happy_frontal.jpg	Rafd090_57_Caucasian_female_fearful_frontal.jpg	Rafd090_22_Caucasian_female_surprised_frontal.jpg	Rafd090_38_Caucasian_male_disgusted_frontal.jpg	Rafd090_32_Caucasian_female_surprised_frontal.jpg	Rafd090_08_Caucasian_female_surprised_frontal.jpg	Rafd090_49_Caucasian_male_disgusted_frontal.jpg	Rafd090_71_Caucasian_male_sad_frontal.jpg	Rafd090_16_Caucasian_female_neutral_frontal.jpg	Rafd090_21_Caucasian_male_fearful_frontal.jpg	Rafd090_07_Caucasian_male_neutral_frontal.jpg	Rafd090_47_Caucasian_male_disgusted_frontal.jpg	Rafd090_04_Caucasian_female_contemptuous_frontal.jpg	Rafd090_56_Caucasian_female_happy_frontal.jpg	Rafd090_49_Caucasian_male_neutral_frontal.jpg	Rafd090_23_Caucasian_male_angry_frontal.jpg	Rafd090_24_Caucasian_male_disgusted_frontal.jpg	Rafd090_01_Caucasian_female_sad_frontal.jpg	Rafd090_19_Caucasian_female_fearful_frontal.jpg	Rafd090_61_Caucasian_female_neutral_frontal.jpg	Rafd090_27_Caucasian_female_happy_frontal.jpg	Rafd090_47_Caucasian_male_fearful_frontal.jpg	Rafd090_31_Caucasian_female_surprised_frontal.jpg	Rafd090_14_Caucasian_female_sad_frontal.jpg
D1	4	21	1	0	1	1	0	0	1	0	1	1	0	0	0	0	1	0	0	0	0	1	0	0	1	1	1	1	1	1	1	0	1	1	0	0	1	0	1	0	0	0	0	0	0	1	0	1	0
D10	4	20	1	0	1	0	1	1	1	1	1	1	1	0	1	1	1	0	0	0	0	1	0	1	1	1	0	1	1	1	1	1	1	0	1	0	1	0	1	1	1	0	1	1	0	1	0	1	1
D11	4	20	1	0	1	1	1	1	1	1	1	1	1	1	1	1	1	1	0	1	1	0	0	1	1	1	1	1	1	1	1	1	1	0	1	0	1	1	1	0	1	1	1	1	0	1	1	1	1
D112	4	20	1	0	1	1	1	1	1	1	1	1	1	1	1	1	1	1	1	1	0	1	1	1	1	1	1	1	1	1	0	1	1	1	1	1	1	1	1	1	1	1	1	1	1	1	1	1	1
D113	4	21	1	0	1	1	1	1	1	1	1	1	1	1	1	1	1	1	1	1	0	1	1	1	1	1	1	1	1	1	0	1	1	1	1	1	1	1	1	1	1	1	1	1	0	1	1	1	1
D114	4	21	1	0	1	1	1	1	1	1	1	0	0	1	1	1	1	1	1	1	0	1	1	1	1	1	0	1	1	1	1	1	1	1	1	1	1	1	1	1	1	1	1	0	1	1	0	1	1
D115	4	21	1	0	1	1	1	1	1	1	1	1	0	1	1	1	1	1	1	1	0	1	1	1	1	1	1	1	1	1	1	1	1	0	1	1	1	1	1	1	1	1	1	1	1	1	1	1	1
D116	4	21	1	0	0	1	1	0	1	0	1	1	1	0	1	0	1	1	1	1	0	1	1	1	1	1	0	1	1	1	1	1	1	0	1	1	1	1	1	1	1	0	1	0	1	1	1	1	1
D117	4	21	1	1	1	0	1	0	1	0	1	1	0	0	1	1	1	1	1	1	0	1	1	1	1	1	0	1	1	1	1	0	1	0	1	1	1	1	1	1	1	0	1	1	1	1	0	1	1
D118	4	20	1	0	1	1	0	1	1	1	1	0	1	1	1	0	1	1	1	1	0	1	1	1	1	1	1	1	1	0	0	1	1	0	1	1	1	1	1	1	1	1	1	1	1	1	1	1	0
D119	4	21	1	0	1	1	1	1	1	1	1	1	1	1	0	1	1	1	1	1	0	1	1	1	1	1	1	1	1	1	1	1	1	0	0	1	1	1	1	1	1	1	1	1	1	1	1	1	0
D12	4	21	1	0	0	1	1	1	1	0	1	0	1	1	1	1	1	0	1	0	0	1	0	1	1	1	1	1	1	1	1	1	1	0	1	1	1	1	1	0	1	1	1	0	0	1	0	1	0
D120	4	21	1	0	1	0	1	1	1	1	1	1	1	0	1	1	1	1	1	1	1	1	1	1	1	1	0	1	0	0	0	0	1	0	0	1	0	1	1	0	1	1	1	0	0	1	1	1	0
D121	4	20	1	1	1	1	1	1	1	1	1	1	1	1	1	1	1	1	1	1	0	1	0	1	1	1	1	1	1	1	1	1	1	0	1	1	1	1	1	0	1	0	1	1	0	1	1	1	1
D122	4	26	1	0	1	1	1	0	1	1	1	1	1	1	1	1	1	1	1	1	0	1	1	1	1	1	0	1	1	1	1	1	1	1	1	1	1	1	1	1	1	1	1	1	1	1	1	1	1
D123	4	20	1	0	1	1	1	1	1	1	0	1	1	1	0	1	1	1	1	1	0	1	1	1	1	1	1	1	1	1	1	1	1	0	1	1	1	1	1	1	1	1	1	1	1	1	1	1	0
D124	4	20	1	1	1	0	1	0	1	0	1	1	1	1	1	1	1	1	0	1	1	1	1	1	0	1	1	1	1	1	0	1	1	0	1	1	1	1	1	0	1	0	1	1	1	1	1	1	0
D125	4	21	1	1	0	0	1	1	1	0	0	0	1	1	1	1	1	1	1	1	0	1	1	1	1	1	0	1	1	1	1	1	1	0	1	1	1	0	1	0	1	0	1	0	1	1	1	1	1
D126	4	21	1	0	1	1	1	1	1	1	1	1	1	0	1	1	1	1	1	1	0	1	1	1	1	1	1	1	1	1	1	1	1	1	1	1	1	1	1	0	1	1	1	1	1	1	0	1	1
D127	4	20	1	0	1	1	1	1	1	1	1	1	1	1	1	1	1	1	1	1	0	1	1	1	1	1	1	1	1	1	1	1	1	0	1	1	1	1	1	1	1	0	1	1	1	1	1	1	1
D128	4	21	1	0	1	1	1	1	1	0	1	1	1	1	1	1	1	1	1	1	0	1	1	1	1	1	0	1	1	0	1	1	1	1	1	1	1	1	1	1	1	1	1	1	1	1	1	1	1
D129	4	21	1	0	0	1	1	1	1	1	1	1	1	0	1	0	1	1	1	1	0	1	1	0	1	1	1	1	1	1	1	1	1	0	1	1	1	1	1	1	1	0	1	1	1	1	0	1	1
D13	4	20	2	1	1	1	0	0	1	0	0	0	0	0	1	0	1	1	0	0	0	1	1	1	1	1	1	1	1	1	0	1	1	0	1	0	1	1	1	0	1	1	1	0	0	1	0	1	0
D130	4	20	1	0	1	0	1	1	1	1	1	1	1	0	1	1	1	0	1	1	0	1	1	1	1	1	1	1	1	1	0	1	1	1	1	1	1	1	1	1	1	0	1	1	1	1	1	1	0
D131	4	23	2	0	0	1	0	0	1	1	1	0	1	1	1	0	1	1	1	1	0	1	1	1	1	1	1	1	0	1	1	1	1	0	1	1	1	1	1	1	1	1	1	1	0	1	1	1	0
D132	4	22	2	0	0	1	1	1	1	1	1	0	1	0	1	0	1	1	0	0	0	1	1	0	1	1	1	1	0	0	0	0	1	1	1	1	0	1	1	0	1	0	1	1	1	1	1	1	0
D133	4	21	1	1	1	0	1	1	1	1	1	1	1	1	1	1	1	0	0	1	0	1	0	1	1	1	1	1	1	1	1	1	1	0	1	1	1	1	1	1	1	0	1	1	1	1	1	0	1
D134	4	22	1	1	1	1	0	0	1	1	1	1	1	0	1	0	1	1	1	1	0	1	0	1	1	1	1	1	1	1	0	1	1	0	1	1	1	1	1	1	1	0	1	1	1	1	1	1	0
D135	4	23	2	0	1	1	1	1	1	1	1	1	1	1	0	0	1	1	1	1	0	0	1	1	1	1	0	1	1	1	1	1	1	1	0	1	1	1	1	1	1	0	1	1	1	1	1	0	0
D136	4	22	1	1	0	0	1	1	1	0	1	1	1	0	1	1	1	0	0	1	0	1	0	1	1	1	0	1	0	1	1	1	1	0	1	1	1	1	1	1	1	0	1	0	1	1	1	1	1
D137	4	21	1	1	1	1	1	1	1	1	1	0	1	1	1	1	1	1	1	0	0	1	1	1	1	1	0	1	1	0	1	1	1	0	1	0	1	1	1	1	1	1	0	1	0	1	1	1	0
D138	4	22	1	1	1	1	0	1	1	0	0	1	1	0	1	1	1	0	0	1	0	0	1	1	1	1	0	1	1	1	1	1	1	1	1	1	1	0	1	1	1	1	1	1	1	1	0	1	1
D139	4	22	2	0	0	1	1	0	1	0	1	1	1	0	1	1	1	1	1	1	0	0	0	1	0	0	1	1	1	0	0	1	1	0	1	1	1	0	1	0	1	1	1	1	0	1	1	1	0
D14	4	22	1	0	1	0	0	0	1	0	1	0	1	1	1	1	1	1	1	1	0	1	0	1	1	1	0	1	1	1	1	1	1	0	1	1	1	1	1	0	1	0	1	0	1	1	0	1	1
D140	4	24	1	0	1	0	1	0	0	0	0	0	0	1	1	1	1	1	1	1	0	1	1	1	1	1	1	1	1	1	1	1	1	1	1	1	1	1	1	1	1	1	1	1	1	1	1	1	1
D141	4	22	1	0	0	1	0	1	1	1	1	1	1	1	1	1	1	1	0	1	1	1	1	0	1	1	1	1	1	1	1	1	1	1	1	1	1	1	1	1	1	0	1	1	0	1	1	1	0
D142	4	22	2	0	1	0	1	0	1	0	1	1	0	0	0	0	1	0	0	1	0	1	1	0	1	1	0	1	0	1	1	1	1	1	1	1	1	1	1	1	1	0	1	0	1	1	0	1	0
D143	4	24	2	1	0	0	0	0	0	0	1	1	1	0	1	1	1	0	0	1	0	1	1	1	1	1	0	1	1	1	1	1	1	0	1	1	1	0	1	1	1	0	1	1	1	1	1	1	1
D144	4	23	1	0	1	1	1	1	1	0	1	1	1	1	1	1	1	1	1	1	0	1	0	1	1	1	1	1	1	1	1	1	1	0	1	1	1	1	1	1	1	0	1	1	0	1	1	1	1
D145	4	22	1	1	1	1	0	0	0	1	1	1	1	1	1	1	1	1	0	1	0	1	1	1	1	1	0	1	1	1	1	1	1	0	1	1	1	1	1	1	0	1	1	1	1	1	1	1	0
D146	4	24	NR	1	1	0	1	1	1	0	1	1	1	1	1	1	1	1	1	1	0	1	1	1	1	1	1	1	1	1	1	1	1	1	1	1	1	1	1	1	1	1	1	1	1	1	1	1	1
D15	4	23	1	1	1	1	1	1	1	1	1	1	1	1	1	1	1	1	1	1	0	1	1	1	1	1	1	1	1	0	0	1	1	0	1	1	1	1	1	1	1	1	1	1	1	1	1	1	1
D16	4	23	1	0	0	1	1	1	1	1	1	1	0	1	1	0	1	1	0	1	0	1	1	1	1	1	1	1	1	1	1	1	1	0	1	1	1	1	1	1	1	1	1	1	1	1	1	1	1
D161	4	20	1	1	1	0	1	1	1	0	1	1	1	1	1	1	1	1	1	1	0	1	1	1	1	1	1	1	1	1	1	1	1	0	1	1	1	1	1	1	1	1	1	1	1	1	1	1	1
D162	4	21	1	1	0	1	0	0	1	1	0	1	1	1	1	0	1	1	1	1	0	1	0	1	1	1	0	1	1	1	0	1	1	1	1	1	1	1	1	0	1	1	1	1	0	1	0	1	1
D163	4	20	1	0	1	1	0	1	1	0	0	1	1	0	1	0	1	0	1	1	0	1	1	1	1	1	1	1	1	0	1	1	1	1	1	1	1	1	1	0	1	1	1	1	1	1	1	1	1
D164	4	20	1	0	1	0	0	1	1	0	1	1	1	0	1	0	1	1	0	1	0	0	1	1	1	1	1	1	1	1	1	1	1	1	1	1	1	1	1	0	1	1	1	0	1	1	1	0	1
D165	4	19	1	0	1	0	1	1	1	1	0	1	1	1	1	1	1	0	1	1	0	1	1	1	1	1	1	1	1	0	1	1	1	0	1	1	1	1	1	1	1	0	1	1	1	1	0	1	0
D166	4	19	2	1	1	0	1	1	1	1	1	1	1	1	0	1	1	0	0	1	1	1	1	1	1	1	1	1	1	1	0	1	1	0	1	1	1	1	1	1	1	1	1	0	1	1	1	1	1
D167	4	20	1	0	1	0	1	1	1	0	1	1	1	1	1	0	1	1	0	1	0	0	0	1	1	1	1	1	1	1	0	1	1	0	1	1	1	1	1	1	1	1	1	1	1	1	1	1	1
D168	4	20	2	0	1	0	1	1	1	0	0	1	1	0	1	1	1	0	0	0	1	0	1	1	1	1	1	1	1	0	0	1	1	0	1	1	1	1	1	0	1	1	0	0	1	1	0	0	0
D169	4	19	1	0	1	1	1	1	1	1	1	1	1	1	1	1	1	1	1	1	0	1	1	1	1	1	0	1	1	1	1	1	1	1	1	1	1	1	1	1	1	1	0	0	1	1	0	1	0
D17	4	22	1	1	1	0	1	1	1	0	1	1	1	1	1	1	1	1	1	1	0	1	1	1	1	1	1	1	1	0	1	1	1	0	1	1	1	1	1	1	1	1	1	1	1	1	1	1	1
D170	4	19	1	1	0	0	1	1	1	1	1	0	0	0	1	1	1	1	1	1	0	1	1	1	1	1	1	1	1	1	1	0	1	1	1	1	0	1	1	1	1	0	1	1	1	1	1	1	1
D171	4	20	1	0	1	0	0	1	1	0	1	1	1	0	1	1	1	0	0	1	0	1	1	1	1	1	0	1	0	1	1	1	1	1	1	1	1	1	1	1	1	1	1	0	1	1	1	1	0
D172	4	21	2	0	1	0	1	1	1	1	1	1	1	1	1	1	1	0	1	1	0	1	1	1	1	1	0	1	1	1	1	1	1	0	1	1	1	1	1	1	1	0	0	1	1	1	1	1	0
D173	4	21	1	0	1	0	1	1	1	1	1	1	1	0	0	0	0	0	0	1	0	1	0	1	1	1	1	1	1	0	1	1	1	0	1	1	1	1	1	1	1	0	0	1	1	1	1	1	0
D174	4	19	1	0	1	0	1	1	1	1	1	1	1	1	1	0	1	0	0	0	0	1	1	1	1	1	0	1	1	0	1	0	1	0	1	1	0	1	1	0	1	1	0	1	1	1	0	1	1
D175	4	20	1	0	1	1	1	1	1	1	1	1	1	1	1	1	1	0	0	1	0	1	0	1	1	1	1	1	1	0	0	1	1	1	1	1	1	1	1	1	1	0	1	1	1	1	1	1	1
D176	4	20	1	0	1	0	0	1	1	1	1	1	1	0	1	0	1	1	1	1	0	1	1	1	1	1	1	1	1	1	1	1	1	0	1	1	1	1	1	1	1	1	1	1	1	1	1	1	1
D177	4	20	1	0	1	0	1	1	1	0	1	0	1	1	1	0	1	1	1	0	1	1	1	1	1	1	1	1	1	1	1	1	1	0	1	1	0	0	1	0	1	1	1	1	1	1	1	1	1
D178	4	20	2	0	1	1	1	1	1	1	1	0	1	1	1	0	1	1	0	0	0	1	1	1	1	1	1	1	1	1	0	1	1	1	1	1	0	1	1	1	1	1	1	1	1	1	1	1	1
D179	4	20	1	0	1	0	0	1	1	1	1	0	1	1	1	1	1	1	1	1	0	1	1	1	1	1	1	1	1	1	1	1	1	1	1	1	1	1	1	1	1	1	1	1	1	1	1	1	1
D18	4	22	1	1	1	1	0	1	1	1	1	1	1	1	1	1	1	0	1	1	1	1	1	1	1	1	1	1	1	0	1	1	1	0	1	1	1	1	1	1	1	1	1	1	1	1	1	1	1
D180	4	20	1	0	1	0	0	0	1	0	1	1	1	0	1	0	1	0	0	0	0	1	1	1	1	1	1	1	1	1	1	1	1	1	1	1	0	0	1	1	1	1	1	1	0	1	1	1	1
D181	4	20	1	1	0	0	0	1	1	1	1	1	1	1	1	1	1	0	0	0	0	1	1	1	1	1	1	1	1	0	0	1	1	0	1	1	1	1	1	1	1	0	1	1	1	1	1	1	0
D182	4	20	1	0	1	1	1	1	1	1	1	1	1	1	0	0	1	1	1	1	1	1	1	1	1	1	1	1	1	1	1	1	1	1	1	1	1	1	1	1	1	1	1	1	1	1	1	1	1
D183	4	21	1	0	1	1	0	1	1	1	1	1	1	0	0	0	1	0	1	1	0	1	1	1	1	1	0	1	1	1	0	1	1	1	1	1	1	1	1	0	1	1	1	1	1	0	1	1	1
D184	4	21	1	1	1	0	1	1	1	1	1	1	1	0	1	0	1	0	1	1	1	1	1	1	1	1	1	1	1	1	0	1	1	1	1	1	1	1	1	1	1	0	1	1	1	1	1	1	1
D185	4	20	1	0	1	1	1	1	1	0	1	1	1	1	0	0	1	1	1	1	0	1	1	1	1	1	1	1	1	0	0	1	1	0	1	1	1	1	1	1	1	1	1	1	1	1	1	1	1
D186	4	20	1	0	1	1	1	0	1	0	1	1	1	1	1	0	1	1	1	1	0	1	1	0	1	1	0	1	1	1	1	1	0	0	0	1	0	1	1	1	1	1	1	0	1	1	1	1	1
D187	4	20	2	0	0	1	0	1	1	1	1	1	1	1	0	1	1	1	0	0	0	1	1	0	1	1	1	1	0	1	1	1	1	0	1	1	0	1	1	0	1	0	1	0	0	1	1	1	0
D188	4	20	1	1	1	1	1	1	1	1	1	1	1	1	1	1	1	1	1	1	1	1	1	1	1	1	1	1	1	1	1	1	1	1	1	1	1	1	1	1	1	1	1	1	1	1	0	1	1
D189	4	20	1	1	0	1	0	1	1	1	1	1	1	1	1	0	1	1	0	1	0	1	1	1	1	1	1	1	1	1	1	1	1	0	1	1	1	1	1	1	1	1	1	0	1	1	1	1	1
D19	4	22	2	0	1	0	0	1	1	1	1	0	1	1	1	1	1	1	1	1	0	0	1	1	1	1	1	1	1	1	1	1	0	1	1	1	0	1	1	1	1	1	1	1	1	1	0	1	0
D190	4	20	1	0	0	1	0	0	1	0	1	1	0	1	1	0	1	0	1	1	0	0	1	1	1	1	0	1	1	1	1	1	1	1	0	1	1	1	1	0	1	1	1	0	1	1	1	1	1
D191	4	20	1	0	1	1	1	1	1	0	1	1	1	1	0	1	1	1	1	1	1	1	1	0	1	1	1	1	1	1	0	1	1	0	1	1	0	1	1	0	1	0	1	1	1	1	1	1	0
D192	4	20	1	0	0	1	0	1	1	1	1	1	1	0	0	1	1	0	1	1	0	1	1	0	1	1	1	1	1	1	1	1	1	0	1	1	0	1	1	0	1	1	0	1	1	1	1	1	1
D193	4	20	1	0	1	1	1	1	1	1	0	1	1	1	0	1	1	0	1	1	0	1	1	1	1	1	0	1	1	1	1	1	1	0	1	1	1	1	1	1	1	1	1	1	1	1	1	1	1
D194	4	20	1	1	1	0	1	1	1	1	0	0	1	1	1	1	1	0	0	0	1	0	1	1	1	1	0	1	1	1	1	1	1	0	1	1	1	1	1	1	1	1	1	1	1	1	0	1	1
D195	4	19	1	0	1	0	0	1	1	1	1	1	1	0	1	1	1	0	0	1	0	1	1	0	1	1	1	1	1	1	1	1	1	0	1	1	0	1	1	1	1	0	1	1	1	1	0	1	1
D196	4	20	1	0	1	0	1	0	1	1	1	0	1	1	1	0	1	1	1	1	0	0	1	1	1	1	1	1	1	1	1	1	1	0	1	1	1	1	1	1	1	1	1	1	1	1	1	1	1
D197	4	20	1	1	1	0	1	0	1	0	1	0	1	1	1	0	1	1	1	1	0	1	1	1	1	1	0	1	1	1	1	1	1	1	1	1	1	1	1	1	1	1	1	0	1	1	0	1	1
D198	4	33	1	1	1	1	1	1	1	1	1	1	0	1	0	0	1	1	1	1	0	1	1	1	1	1	1	1	1	1	1	0	1	0	1	1	0	1	1	1	1	0	1	1	1	1	1	1	1
D199	4	20	1	1	0	1	1	1	1	0	1	1	1	1	0	0	1	1	1	1	1	1	1	1	1	1	1	1	1	0	1	0	1	1	1	1	1	1	1	1	1	1	1	1	1	1	1	1	1
D2	4	22	1	0	1	1	1	1	1	0	1	1	1	1	0	1	1	0	0	1	0	1	1	1	1	0	0	1	1	1	0	1	1	1	0	1	1	1	1	0	1	1	1	1	1	1	0	1	0
D20	4	26	1	0	1	0	1	1	1	1	1	1	1	0	1	1	1	0	0	1	0	1	1	1	1	1	1	1	1	0	1	1	1	0	1	1	1	1	1	1	1	1	1	1	1	1	1	1	1
D200	4	20	1	1	1	1	1	1	1	1	1	1	1	1	1	1	1	1	1	1	1	1	1	1	1	1	1	1	1	0	1	1	1	1	1	1	1	1	1	1	1	1	1	1	1	1	1	1	1
D201	4	20	1	1	0	0	1	1	1	1	0	1	0	0	0	1	1	0	0	0	0	0	0	0	0	0	0	1	0	1	1	1	1	0	0	1	1	1	1	0	0	0	1	1	0	1	0	1	1
D202	4	22	1	0	1	0	1	1	1	0	1	1	1	0	1	1	1	0	1	1	0	0	0	0	0	0	0	1	1	1	1	1	1	0	0	1	1	0	1	1	1	0	1	0	0	1	0	1	1
D203	4	20	1	1	1	0	0	1	1	1	1	1	1	0	0	0	1	0	0	0	0	1	1	1	1	1	0	1	1	1	1	0	1	1	1	1	1	0	1	0	1	0	1	1	1	1	0	1	1
D204	4	19	1	0	1	1	1	1	1	1	1	1	1	1	1	1	1	1	1	1	0	1	1	1	1	1	1	1	1	1	1	1	1	1	1	1	1	1	1	1	1	1	1	1	1	1	1	1	0
D205	4	18	2	0	0	0	1	1	1	1	1	1	1	1	1	1	0	1	1	1	0	1	1	0	1	0	0	1	1	1	1	0	1	0	1	1	0	1	1	1	1	0	1	0	1	1	0	1	1
D206	4	17	1	1	1	0	0	1	1	1	1	1	0	0	1	1	1	0	1	1	1	1	1	1	1	1	0	1	1	0	0	1	1	0	1	1	1	1	1	0	1	0	0	0	0	1	0	1	1
D207	4	17	1	0	1	0	0	0	1	0	1	0	0	0	1	0	0	1	0	0	0	0	0	0	0	0	0	1	0	1	1	1	1	0	1	1	0	1	1	1	1	0	0	0	1	1	0	0	1
D208	4	18	1	1	1	1	1	1	1	0	1	1	1	1	1	1	1	1	0	0	0	0	0	0	0	0	0	0	0	1	0	0	1	0	0	0	0	0	1	1	1	1	1	1	1	1	1	1	1
D209	4	18	1	0	1	1	0	1	1	0	1	1	1	1	0	1	1	1	0	1	0	1	0	1	0	1	0	1	1	1	0	1	1	0	1	1	1	1	1	1	1	1	1	1	1	1	0	1	0
D21	4	24	2	0	0	0	1	1	1	1	1	1	0	0	1	1	1	0	1	1	0	1	1	1	1	1	0	1	0	1	1	1	1	1	1	1	1	0	1	1	1	0	1	1	1	1	1	1	1
D210	4	18	2	0	1	1	1	0	1	1	0	0	0	0	1	0	0	0	0	0	0	0	0	0	0	0	0	0	0	1	0	0	1	0	1	1	1	1	1	1	1	0	1	1	1	1	0	1	1
D211	4	17	2	0	1	1	1	0	1	1	1	0	0	1	1	1	1	1	0	1	0	1	1	1	1	1	1	1	1	1	1	0	1	0	1	1	1	1	1	1	1	0	1	0	1	1	0	1	1
D212	4	19	1	0	1	1	1	1	1	0	1	1	1	1	1	1	1	1	1	1	0	1	1	1	1	1	0	1	1	1	1	1	1	0	1	1	1	1	1	1	1	1	1	1	1	1	1	1	1
D213	4	18	1	0	1	1	0	1	1	0	1	1	1	1	1	1	1	1	1	1	0	1	1	1	1	1	0	1	1	1	1	1	1	0	0	1	1	1	1	1	1	0	1	0	1	1	1	1	0
D214	4	17	1	0	1	1	0	1	1	0	1	0	0	0	1	0	0	1	0	0	0	0	1	1	1	1	0	1	1	1	1	1	1	0	1	1	1	1	1	1	1	1	0	1	1	1	1	1	1
D215	4	18	1	0	1	1	1	1	1	1	1	1	1	0	1	1	1	0	1	1	0	1	1	1	1	1	1	1	1	1	1	1	1	0	0	1	1	1	1	1	1	1	1	1	1	1	1	1	0
D216	4	18	1	1	1	1	1	1	1	0	1	1	1	0	1	1	1	1	0	1	0	1	1	1	1	1	0	1	1	1	1	1	1	1	1	1	1	1	1	1	1	1	1	0	0	0	0	0	0
D217	4	18	1	1	1	1	1	1	1	0	1	0	1	1	1	1	1	1	0	1	0	1	1	1	1	1	0	1	1	1	1	1	1	1	1	1	1	1	1	1	1	1	1	1	1	1	1	1	1
D218	4	18	2	1	1	1	1	1	1	1	1	1	1	1	1	1	1	1	1	1	0	1	1	1	1	1	1	1	1	1	1	1	1	1	1	1	1	1	1	1	1	1	1	0	1	1	0	1	1
D219	4	18	1	1	1	0	0	1	1	0	1	1	0	0	1	1	1	0	0	1	0	1	1	1	1	1	0	1	1	1	1	0	1	0	1	1	0	1	1	1	1	0	1	1	1	1	0	1	1
D22	4	28	1	0	1	1	0	0	1	1	1	1	1	1	1	0	1	1	0	1	0	1	1	1	1	1	1	1	0	1	1	1	1	0	1	1	1	1	1	1	1	1	1	1	1	1	1	1	1
D220	4	17	1	0	1	0	1	0	1	1	1	1	1	1	1	1	1	1	0	1	0	1	1	1	1	1	1	1	1	1	1	1	1	1	1	1	1	1	1	1	1	1	1	1	1	1	0	1	1
D221	4	19	2	0	1	0	1	1	1	1	1	1	1	0	1	1	1	0	1	1	0	1	1	1	1	1	1	1	1	1	1	1	1	1	1	1	1	0	1	1	1	0	1	1	1	1	1	1	0
D222	4	19	1	0	0	1	1	1	1	1	1	1	1	0	1	1	1	0	1	1	0	1	1	1	1	1	1	1	1	1	1	0	1	0	1	1	1	1	1	1	1	1	1	1	1	1	1	1	1
D223	4	18	1	1	0	1	1	1	1	1	1	1	1	1	1	1	1	1	1	1	0	1	0	0	1	1	0	1	1	1	1	1	1	0	1	1	1	1	1	1	1	0	0	1	1	1	1	1	1
D224	4	18	1	1	1	0	1	1	1	1	1	1	1	0	1	0	1	0	1	1	1	1	0	0	1	1	0	1	1	1	1	1	1	0	1	1	1	1	1	1	1	1	1	0	0	1	0	1	1
D225	4	18	1	1	1	1	0	1	1	0	0	1	0	1	1	1	1	1	0	0	1	1	0	1	1	1	0	1	1	1	1	0	1	0	0	1	1	0	1	1	1	0	1	1	1	1	0	1	0
D226	4	18	1	1	1	1	0	1	1	1	1	1	1	0	1	1	1	1	1	1	1	0	1	1	1	1	0	1	1	1	1	0	1	1	1	1	0	1	1	1	1	1	1	1	1	1	1	1	0
D228	4	29	1	1	1	1	0	1	1	1	1	1	1	0	1	0	0	1	0	0	0	0	0	0	1	1	1	1	0	1	1	0	1	0	0	1	1	1	1	1	1	0	1	1	1	1	1	1	1
D229	4	19	1	1	1	1	0	1	1	1	1	1	1	0	1	1	1	0	0	0	0	1	1	0	1	1	1	1	1	1	1	0	1	0	1	1	1	0	1	0	1	0	1	1	0	1	1	1	1
D23	4	23	2	0	0	1	1	1	1	1	1	1	1	1	1	1	1	1	1	1	0	1	1	1	1	1	0	1	1	1	1	1	1	0	1	1	1	1	1	1	1	1	1	1	1	1	0	1	1
D230	4	19	1	1	1	0	0	1	1	0	1	1	0	1	0	0	1	0	1	1	1	1	1	0	1	1	0	1	0	1	1	0	1	1	1	1	0	1	1	1	1	0	1	1	1	1	0	1	0
D231	4	21	1	1	1	0	0	1	1	0	1	1	1	1	1	1	1	0	0	0	0	1	0	0	0	1	0	1	1	1	0	0	0	1	0	1	1	1	1	1	1	0	1	1	1	1	0	1	0
D232	4	18	1	1	1	1	0	0	1	0	1	1	1	1	1	1	1	1	1	1	0	1	1	0	1	1	1	1	1	1	1	0	1	1	1	1	1	1	1	1	1	0	1	0	1	1	1	1	0
D233	4	18	2	0	1	1	1	0	1	1	1	1	1	0	1	1	1	1	0	1	0	1	1	1	1	1	1	1	1	1	1	1	1	0	1	1	0	1	1	1	1	1	0	0	1	1	0	1	1
D234	4	20	2	1	1	1	1	0	1	0	1	1	0	0	1	0	1	1	0	1	0	1	1	1	1	1	0	1	1	1	1	0	1	1	1	1	1	1	1	1	1	1	1	0	1	1	0	0	1
D235	4	19	1	1	1	1	0	1	1	1	1	1	1	1	1	1	1	1	1	1	1	1	0	0	1	0	0	0	1	1	1	0	0	0	0	0	1	0	1	1	1	0	1	1	0	0	1	1	0
D236	4	19	1	1	1	0	0	1	1	0	1	1	1	1	1	1	1	0	1	0	0	0	0	0	0	0	0	1	0	0	1	0	0	0	0	0	0	1	1	1	1	0	1	1	0	1	1	0	0
D237	4	17	2	1	0	1	1	1	1	0	1	0	1	0	1	1	1	1	1	1	0	1	1	1	1	1	1	1	1	1	0	1	1	0	1	1	1	1	1	1	1	1	1	1	1	1	1	1	0
D238	4	20	2	1	1	0	1	1	1	1	1	1	1	1	1	1	1	1	1	1	0	0	1	1	1	1	0	1	1	1	1	1	1	1	0	1	1	1	1	1	1	0	1	1	1	1	0	1	1
D239	4	18	1	1	1	1	0	0	0	0	1	1	1	0	1	1	1	1	1	1	1	1	1	1	1	1	1	1	1	1	1	1	1	1	1	1	1	1	1	1	1	0	1	1	1	1	0	1	1
D24	4	24	2	0	1	1	1	1	1	0	1	1	1	1	1	1	1	0	1	1	0	1	1	1	1	1	0	1	1	1	1	1	0	1	1	1	1	1	1	0	1	0	1	1	1	1	1	1	1
D240	4	18	2	1	1	0	0	1	1	1	1	1	1	0	1	1	1	1	1	1	0	0	1	1	1	0	0	1	1	1	1	1	1	1	1	1	1	1	1	0	1	1	1	0	1	1	1	1	1
D241	4	22	1	0	1	1	1	1	1	1	1	1	1	1	1	1	1	1	1	1	0	1	1	1	1	1	1	1	1	1	1	0	0	0	1	1	1	1	1	1	1	1	1	1	1	1	1	1	1
D242	4	18	1	0	1	1	0	1	1	1	1	1	1	1	1	0	1	1	1	1	1	1	1	1	1	1	1	1	1	1	1	1	1	0	0	1	1	1	1	1	1	1	1	1	1	1	0	1	1
D243	4	17	1	1	1	1	1	1	1	0	1	1	1	0	1	1	1	1	1	1	0	1	1	1	1	1	1	1	0	1	1	1	1	1	1	1	1	1	1	1	1	1	1	1	1	1	0	1	1
D244	4	17	1	0	1	1	0	1	1	0	1	1	0	0	1	1	1	1	1	1	0	1	0	1	1	1	1	1	1	1	0	1	1	1	1	1	0	1	1	1	1	1	1	1	1	1	0	1	0
D245	4	18	2	1	1	1	0	1	1	0	1	1	1	0	0	1	1	1	1	1	0	1	1	0	1	1	0	1	1	1	1	1	1	0	1	1	1	1	1	1	1	1	1	0	1	1	0	1	0
D246	4	18	2	1	0	1	1	1	1	1	1	1	0	1	1	0	1	1	1	1	0	1	1	1	1	1	1	1	1	1	1	1	1	0	1	1	1	1	1	1	1	1	1	1	1	1	1	1	1
D247	4	18	1	1	1	1	1	1	1	1	1	1	1	0	1	1	1	0	0	1	0	1	1	1	1	1	1	1	1	1	1	1	1	0	0	1	1	1	1	1	1	1	1	1	1	1	1	1	1
D248	4	18	1	1	1	0	1	1	1	0	0	1	0	0	1	1	1	0	0	0	0	1	0	0	1	1	1	1	1	0	0	1	1	0	1	1	0	1	1	0	1	0	1	1	1	1	1	1	0
D249	4	19	1	0	1	1	1	1	1	1	1	1	1	1	1	1	1	0	0	1	1	0	1	1	1	1	0	1	1	1	1	1	1	0	0	0	0	0	1	0	1	1	1	0	1	1	0	0	1
D25	4	24	2	0	1	0	1	1	1	1	1	1	1	0	1	1	1	0	0	1	0	1	1	1	1	1	0	1	1	1	1	1	1	1	1	1	1	1	1	1	1	1	1	1	1	1	1	1	0
D250	4	18	1	0	0	0	1	1	1	0	1	1	1	0	1	0	1	0	0	1	1	0	0	1	1	1	0	1	1	1	1	1	1	0	0	0	0	0	1	1	1	0	1	1	1	1	0	0	1
D251	4	18	1	1	0	0	1	1	1	1	1	1	1	1	0	0	1	0	1	1	0	1	1	1	1	1	1	1	1	1	1	1	1	0	1	1	1	1	1	1	1	1	1	1	1	1	1	1	1
D252	4	18	1	0	1	1	1	1	1	1	1	1	1	1	1	1	1	0	0	1	1	0	1	1	1	1	0	1	1	1	0	1	1	0	1	1	1	1	1	1	1	0	1	0	1	1	1	1	1
D253	4	18	1	1	1	1	0	1	1	1	1	1	1	0	1	1	1	1	1	1	0	1	1	0	1	1	1	1	1	1	1	1	1	1	1	1	1	1	1	1	1	0	0	1	1	1	1	1	1
D254	4	19	1	1	1	1	1	1	1	1	1	1	1	1	0	1	1	1	1	1	1	1	1	1	1	1	0	1	0	1	1	1	1	0	0	1	1	1	1	0	1	0	1	1	1	1	1	1	1
D255	4	18	1	0	1	1	1	0	1	1	1	1	1	1	0	1	1	1	1	1	0	1	1	0	1	1	1	1	0	1	1	1	1	1	1	1	1	1	1	1	1	1	1	1	1	1	0	1	1
D256	4	17	1	1	1	0	1	0	1	0	1	1	0	0	0	0	1	0	1	1	0	1	1	1	1	1	1	1	1	1	1	1	1	1	0	1	1	1	1	0	1	0	1	1	1	1	1	1	1
D257	4	18	1	0	1	1	1	1	1	0	1	1	1	1	1	1	1	0	1	1	0	1	1	1	1	1	1	1	1	1	1	1	1	1	0	1	1	1	1	1	1	1	1	0	1	0	0	0	0
D258	4	19	1	0	1	1	1	1	1	0	0	1	1	1	1	1	1	0	1	1	0	1	1	1	1	1	0	1	1	1	1	1	1	0	1	1	1	1	0	0	1	0	0	0	0	0	0	1	1
D259	4	19	1	0	1	1	1	1	1	1	1	1	1	1	1	1	1	1	1	1	0	1	1	1	1	1	0	1	1	1	1	1	1	0	1	1	1	1	1	1	1	1	0	1	1	1	1	1	1
D26	4	23	1	0	1	0	1	1	1	1	1	1	1	0	1	1	1	0	0	1	0	1	1	1	1	1	1	1	1	1	1	1	1	0	1	1	1	1	1	1	1	1	1	1	1	1	1	1	1
D260	4	20	1	0	1	0	0	1	1	1	1	1	0	1	1	0	1	0	1	1	0	1	1	1	1	1	0	1	1	1	1	1	1	1	1	1	1	1	1	1	1	0	1	0	1	1	0	1	1
D261	4	18	1	0	1	0	0	1	1	1	1	1	1	1	1	1	1	0	1	1	0	1	1	1	1	1	0	1	1	1	1	1	1	1	0	1	1	1	1	1	1	1	1	0	1	1	0	1	1
D262	4	17	2	0	1	0	1	0	1	1	1	1	0	0	0	1	1	0	0	1	0	1	1	0	1	1	0	1	1	1	0	0	1	1	1	1	0	1	0	1	1	0	1	1	1	0	0	0	1
D263	4	17	1	1	1	0	1	1	1	0	1	1	1	1	1	0	1	1	1	1	0	1	1	1	1	1	0	1	1	1	1	1	1	0	0	1	1	1	1	1	1	0	1	0	1	1	0	1	1
D264	4	20	2	0	1	1	1	1	1	1	1	1	1	1	0	0	1	1	1	1	0	1	1	1	1	1	0	1	1	1	1	1	1	0	0	1	0	1	1	1	1	0	1	0	1	1	0	1	0
D265	4	17	2	0	0	1	1	1	1	1	1	1	1	1	0	0	1	1	1	1	0	1	1	0	1	1	1	1	1	1	1	0	1	1	1	1	1	1	1	1	1	0	1	0	1	1	0	1	1
D266	4	18	1	1	1	0	1	0	1	1	1	1	1	0	1	1	1	0	0	1	0	1	1	1	1	1	0	1	1	1	0	1	1	1	1	1	1	1	1	1	1	1	1	1	1	1	1	1	1
D267	4	18	1	1	0	0	1	1	1	1	1	1	1	1	0	0	1	1	1	1	0	1	1	0	1	1	1	1	1	1	1	0	1	1	1	1	1	1	1	1	1	0	1	1	1	1	0	1	1
D268	4	24	1	0	1	0	0	0	1	1	1	1	1	1	0	0	1	0	1	1	0	1	1	1	1	1	1	1	0	1	1	1	1	0	1	1	1	1	1	1	1	0	1	1	1	1	1	1	0
D269	4	18	1	1	1	0	0	1	1	0	1	1	1	1	1	1	1	0	0	1	0	0	0	0	1	1	0	1	1	1	1	1	1	1	1	1	1	1	1	1	1	1	1	1	1	1	1	1	1
D27	4	22	1	1	1	0	0	0	1	1	1	1	1	0	1	1	1	0	0	1	0	1	1	1	1	1	1	1	1	1	1	1	1	1	1	1	1	0	1	1	1	0	1	1	1	1	1	1	1
D270	4	18	1	1	1	0	0	1	1	0	1	1	1	1	1	1	1	0	0	0	1	0	0	0	1	1	0	1	1	1	1	1	1	1	1	1	1	1	1	1	1	1	1	1	1	1	1	1	1
D271	4	18	1	0	1	1	1	1	1	1	1	1	1	1	1	1	1	0	1	1	1	1	1	0	1	1	1	1	1	1	1	1	1	0	1	1	1	1	1	1	1	1	1	1	1	1	1	1	1
D272	4	17	1	1	0	0	0	1	1	1	1	1	0	1	0	0	1	1	1	0	0	1	1	0	1	1	0	1	0	1	1	0	1	1	0	1	0	1	1	1	1	0	0	1	1	1	0	1	0
D273	4	22	1	1	1	0	0	1	0	1	1	0	0	0	0	0	1	0	0	0	0	0	1	0	1	1	0	1	1	0	1	0	1	0	1	1	1	0	1	1	1	0	1	0	1	1	0	1	0
D274	4	20	1	1	0	0	1	1	1	0	0	1	0	0	0	0	1	1	1	1	0	1	1	0	1	1	1	1	1	1	1	1	1	0	1	1	0	1	1	0	1	0	1	1	0	1	1	1	1
D275	4	18	1	0	1	0	0	1	1	1	1	0	1	0	1	1	1	0	1	0	1	0	0	0	1	1	1	1	1	1	1	1	1	0	1	1	1	1	1	1	1	0	1	1	1	1	1	1	0
D276	4	21	1	1	1	1	1	1	1	0	1	1	1	0	0	1	1	0	1	0	0	1	1	1	1	1	1	1	1	1	1	1	1	1	1	1	0	1	0	1	1	1	1	1	1	1	1	1	1
D277	4	19	1	0	1	1	1	1	1	1	1	1	1	1	1	1	1	0	1	1	1	1	1	0	1	1	1	1	1	1	1	1	1	0	0	1	1	1	1	1	1	1	1	1	1	0	1	1	1
D278	4	18	1	0	1	1	0	1	1	0	1	1	0	1	1	1	1	1	1	1	0	1	1	0	1	1	0	1	1	1	1	0	1	0	1	1	1	1	1	1	1	1	1	1	1	1	0	1	1
D279	4	18	1	0	0	1	1	1	1	1	1	1	1	1	1	0	1	1	1	1	0	1	1	1	1	0	1	1	1	1	1	1	1	1	1	1	1	1	1	1	1	1	1	1	1	1	1	1	1
D28	4	23	1	0	1	0	0	0	1	1	1	1	0	1	1	0	1	0	0	1	0	1	1	0	1	1	0	1	1	1	1	0	1	1	1	1	0	1	1	1	1	0	1	1	1	1	1	1	0
D280	4	28	1	0	1	1	1	1	1	1	1	1	1	1	1	1	1	1	1	1	0	0	1	1	1	1	1	1	1	1	1	1	1	1	0	1	1	1	1	1	1	1	1	1	1	1	1	1	1
D281	4	19	1	1	1	1	1	1	1	1	1	1	1	0	1	1	1	1	1	1	1	1	1	1	1	1	1	1	1	1	1	1	1	1	1	1	1	1	1	0	1	1	1	1	1	1	1	1	1
D282	4	18	1	1	1	1	1	1	1	1	1	1	1	1	0	1	1	1	1	1	1	1	1	1	1	1	0	1	1	1	1	1	1	0	1	1	1	1	1	1	1	0	1	1	1	1	1	1	1
D283	4	18	1	0	1	0	0	0	1	0	1	1	1	0	1	0	1	0	1	1	1	1	1	1	1	1	1	1	1	0	1	1	1	1	1	1	1	1	1	1	1	0	1	1	1	1	1	1	1
D284	4	18	1	0	1	1	0	0	1	1	1	1	0	1	1	0	1	1	0	1	0	1	1	1	1	1	1	0	1	1	1	1	1	1	1	1	1	1	1	1	1	1	1	1	1	1	1	1	1
D285	4	17	1	0	1	1	0	1	1	1	1	1	1	0	1	1	1	0	1	0	1	1	1	1	1	1	1	1	1	0	1	1	1	0	1	1	1	1	1	1	1	1	1	1	1	1	1	1	1
D286	4	18	1	0	1	1	1	1	1	0	1	1	1	1	0	1	1	0	1	1	1	1	1	1	1	1	1	1	1	0	0	1	1	0	1	1	1	1	1	1	1	0	1	1	1	1	1	1	1
D287	4	18	1	0	1	1	1	1	1	1	0	1	1	1	1	1	1	1	1	1	0	1	1	1	1	1	1	1	1	1	1	1	1	1	1	0	1	1	1	1	1	1	1	1	1	1	1	1	1
D288	4	18	1	0	1	0	1	0	1	0	1	0	1	0	1	1	1	0	1	1	0	1	1	1	1	1	0	1	1	1	1	1	1	1	1	1	1	1	1	1	1	1	1	1	1	1	1	1	1
D289	4	18	2	0	1	1	1	1	1	1	1	1	1	1	1	0	1	1	1	1	0	1	1	1	1	1	1	1	1	1	1	1	1	0	1	1	1	1	1	1	1	1	1	0	1	1	0	1	1
D29	4	22	1	0	1	0	1	1	1	0	0	1	1	1	1	0	1	1	0	1	1	1	1	0	1	1	1	1	1	0	0	0	1	0	1	1	1	1	1	1	1	1	1	0	1	1	1	1	0
D290	4	18	1	0	1	1	0	1	1	1	1	0	1	1	1	1	1	0	0	0	0	0	1	1	1	1	0	1	0	1	1	1	1	1	1	1	0	0	1	1	1	0	1	0	1	1	1	1	0
D291	4	19	1	1	0	1	0	0	1	0	1	1	1	0	0	0	1	1	0	1	0	1	1	0	1	1	0	1	1	1	1	0	1	0	1	1	0	1	1	0	1	0	1	1	1	1	0	1	1
D292	4	18	1	1	1	0	0	1	1	1	1	1	1	1	0	1	1	1	1	1	0	1	1	1	1	1	1	1	1	1	1	1	1	1	1	1	0	1	1	1	1	1	1	0	1	1	1	0	0
D293	4	18	1	0	1	1	1	1	1	1	1	1	1	1	1	1	1	1	1	1	0	1	1	1	1	1	1	1	1	1	1	0	1	1	1	1	1	1	1	1	1	1	1	1	1	1	1	1	1
D294	4	21	2	0	1	1	1	0	1	1	1	1	1	0	0	0	1	1	1	1	0	1	1	0	1	1	1	1	1	1	1	1	1	1	1	1	1	1	1	1	1	1	1	0	1	1	0	1	1
D295	4	18	1	0	1	1	1	0	1	0	1	1	1	0	1	0	1	1	1	0	0	0	1	1	1	1	1	1	1	1	1	0	1	1	1	1	1	1	1	1	1	1	1	1	1	1	0	1	1
D296	4	18	1	0	1	1	0	0	1	0	1	1	1	0	1	1	1	1	1	1	0	0	1	1	1	1	0	1	1	1	1	1	1	1	1	1	1	1	1	1	1	1	1	1	1	1	1	1	1
D297	4	18	1	0	1	1	1	1	1	1	1	1	1	1	0	0	1	1	1	1	1	1	1	1	1	1	0	1	1	1	1	1	1	1	1	1	1	1	1	1	1	1	1	1	1	1	0	0	0
D298	4	18	1	1	1	1	0	1	1	1	1	1	1	1	1	0	1	1	1	1	0	1	1	1	1	1	1	1	1	1	1	1	1	1	1	1	1	1	1	1	1	1	1	1	1	1	1	1	0
D299	4	18	1	1	1	1	0	0	1	1	0	1	1	1	1	1	1	1	0	1	0	1	1	0	0	0	0	1	0	1	1	1	1	0	1	1	1	1	1	1	1	0	1	0	1	1	1	1	1
D3	4	21	1	0	0	1	1	1	1	1	1	1	1	0	1	0	1	0	1	1	0	1	0	1	1	1	1	1	1	1	1	1	1	1	1	1	1	1	1	1	1	0	1	0	1	1	0	1	0
D30	4	23	1	1	1	1	0	0	1	0	1	1	1	0	1	1	0	1	1	1	0	0	1	1	1	0	0	1	1	1	1	0	1	0	1	1	1	1	1	0	1	1	1	0	1	1	1	1	1
D300	4	18	1	1	1	0	1	0	0	0	1	0	1	0	0	0	0	0	0	1	0	1	1	1	1	1	1	1	1	1	1	1	1	0	1	1	1	1	1	1	1	0	0	0	0	1	1	0	1
D301	4	18	1	0	1	1	1	1	1	1	1	1	1	1	1	1	1	1	1	1	0	1	1	1	1	1	1	1	1	1	1	1	1	1	1	1	1	1	1	1	1	1	1	1	1	1	1	0	0
D302	4	18	1	0	1	1	1	1	1	1	1	1	1	1	0	1	1	0	0	1	0	0	1	1	1	1	0	1	0	1	1	1	1	0	1	1	1	1	1	1	1	1	1	0	1	1	1	1	1
D303	4	18	1	0	1	1	1	1	1	1	1	1	1	0	0	1	1	0	0	1	0	0	1	1	1	1	1	1	1	1	1	1	1	0	0	1	1	1	1	1	1	1	1	0	1	1	1	1	1
D304	4	17	2	0	1	0	0	0	1	1	1	1	1	0	0	1	1	0	0	1	0	0	1	1	1	1	1	1	1	1	1	1	1	0	0	1	0	1	1	1	1	0	1	0	1	1	0	1	1
D305	4	19	1	0	1	0	1	1	1	1	0	0	1	0	1	0	1	0	0	1	0	1	1	1	1	1	1	1	1	1	1	1	1	0	0	1	1	1	1	1	1	1	1	0	1	1	0	0	1
D306	4	19	1	0	1	1	1	1	1	1	1	1	1	0	1	0	1	1	0	1	1	1	1	1	1	1	0	1	1	1	0	0	1	1	1	1	0	0	1	0	1	1	0	0	1	1	1	1	0
D307	4	19	1	1	1	1	0	0	1	1	0	1	1	1	1	1	1	0	1	1	0	1	1	1	1	1	0	1	1	1	1	1	1	1	0	0	1	1	1	1	1	1	0	0	1	1	0	1	1
D308	4	18	1	0	1	1	1	0	1	0	1	1	1	1	1	1	1	0	1	1	0	1	1	1	1	1	1	1	1	1	1	1	1	0	0	1	1	1	1	1	1	1	1	1	0	1	0	1	1
D309	4	20	1	0	1	0	1	1	1	0	0	1	1	0	1	0	1	0	1	1	0	1	1	1	1	1	1	1	1	1	1	1	1	1	1	1	1	1	1	1	1	1	1	1	1	1	1	1	1
D31	4	23	1	0	0	0	1	1	1	1	1	0	1	1	1	1	1	1	1	0	0	1	1	1	1	1	1	1	1	1	0	1	1	1	1	0	1	1	1	0	1	1	1	1	0	1	1	1	1
D310	4	19	1	0	1	1	0	1	1	1	1	1	0	0	0	1	1	0	1	0	1	0	1	1	1	1	0	1	1	1	1	0	1	1	1	1	1	1	1	1	1	1	0	1	1	1	1	1	1
D311	4	18	1	0	1	1	0	0	1	0	0	1	0	0	0	1	0	0	1	0	1	1	0	1	1	1	0	1	0	1	1	1	1	0	1	1	1	1	1	1	1	0	1	1	1	1	1	1	1
D312	4	18	1	0	1	1	1	1	1	0	1	1	1	1	1	1	1	0	0	1	0	1	1	1	1	1	1	1	1	1	1	1	1	1	1	1	1	1	0	1	1	1	1	0	1	1	0	1	1
D313	4	18	1	0	1	1	0	0	1	0	1	1	1	0	1	1	1	0	0	1	0	0	1	1	1	1	1	1	1	1	1	0	1	1	1	1	1	1	1	1	1	1	1	1	1	1	1	1	1
D314	4	18	1	0	1	1	0	1	1	0	1	1	1	0	0	0	1	0	1	1	0	1	1	0	1	1	1	1	1	1	1	0	1	1	1	1	0	1	1	1	1	0	1	0	1	1	0	1	1
D315	4	18	1	0	1	1	1	1	1	1	1	1	1	1	1	1	1	0	1	1	0	1	0	1	1	1	1	1	1	0	0	1	1	0	1	1	1	1	1	1	1	1	1	1	1	1	0	1	0
D316	4	17	1	0	1	1	1	1	1	1	1	1	1	0	1	1	1	0	1	1	0	1	1	1	1	1	1	0	1	1	1	1	1	1	1	1	1	1	1	1	1	1	1	0	1	1	1	1	1
D317	4	18	1	0	1	0	1	0	1	0	1	1	1	0	1	1	1	0	0	1	1	1	1	1	1	1	1	1	1	1	1	1	1	1	0	1	1	1	1	1	1	1	1	1	1	1	0	1	1
D318	4	18	1	0	1	1	0	1	1	1	1	1	1	0	1	1	1	1	1	1	0	1	1	1	1	1	1	1	1	1	1	1	1	1	1	1	1	1	1	1	1	1	1	1	1	1	1	1	1
D319	4	17	1	0	1	0	0	1	1	0	1	1	0	0	1	1	1	0	1	1	1	0	1	1	1	0	1	1	1	1	1	1	1	1	0	1	1	0	1	1	1	1	1	0	1	1	0	1	1
D32	4	23	1	0	1	1	0	1	1	1	1	1	1	1	1	1	1	1	0	1	0	1	1	1	1	1	1	1	1	1	0	1	1	0	1	1	1	1	1	1	1	1	1	0	1	1	1	1	1
D320	4	18	1	1	0	0	1	0	1	1	1	1	1	0	1	1	0	0	0	1	0	1	1	1	1	1	1	1	1	1	0	1	1	1	1	1	1	1	1	1	1	1	1	0	1	1	1	1	1
D321	4	19	1	0	1	0	0	1	1	1	1	1	1	1	0	0	1	1	1	1	0	1	1	1	1	1	1	1	1	1	1	1	1	0	1	1	1	1	1	1	1	1	1	1	1	1	0	1	1
D322	4	19	1	1	1	1	0	1	1	0	1	1	0	1	1	1	1	0	1	1	1	0	1	1	1	1	1	1	1	1	1	1	1	1	1	1	1	1	1	1	1	1	1	0	1	1	1	1	1
D323	4	19	1	0	1	1	0	1	1	0	1	1	1	0	0	0	1	0	1	1	0	1	1	0	1	1	1	1	0	1	1	0	1	1	1	1	1	1	1	1	1	0	1	1	1	1	1	1	1
D324	4	24	1	1	1	1	0	1	1	1	1	1	1	0	1	0	1	1	1	1	0	1	1	1	0	1	1	1	1	1	0	1	1	1	1	1	1	1	1	1	1	0	1	1	1	1	1	1	1
D325	4	18	1	1	0	1	1	1	1	0	0	1	1	1	1	1	1	1	1	1	0	1	1	1	1	1	1	0	0	1	1	1	1	0	1	1	1	1	0	1	1	0	1	1	1	1	1	1	1
D326	4	19	1	0	1	1	1	1	1	0	1	1	1	0	0	1	1	1	1	1	0	1	1	1	1	1	0	1	1	1	1	1	1	1	1	1	1	1	1	1	1	1	1	1	1	1	0	1	1
D327	4	18	2	0	1	0	0	0	1	1	1	1	0	0	0	0	1	0	0	1	0	0	1	0	1	1	1	1	0	1	1	1	1	1	0	1	0	1	1	1	1	0	1	1	1	1	1	1	1
D328	4	17	1	0	1	0	1	0	1	1	1	1	1	0	0	1	1	0	1	1	0	0	1	1	1	1	1	1	1	1	1	1	1	1	1	1	1	1	1	1	1	1	1	1	1	1	1	1	0
D329	4	18	2	0	1	1	1	0	1	0	1	1	1	1	1	1	1	1	1	1	1	1	1	1	1	1	1	1	1	1	1	1	1	1	0	1	1	1	1	1	1	1	1	0	1	1	1	1	1
D33	4	22	1	0	1	1	0	0	1	1	1	1	1	0	1	1	1	0	0	1	0	1	1	1	1	1	0	1	1	1	1	1	1	1	1	1	1	0	1	1	1	1	1	0	1	1	0	1	0
D330	4	18	1	0	1	0	1	0	1	0	1	0	0	0	1	1	1	1	1	0	0	0	0	0	1	1	0	1	1	1	1	1	1	1	1	1	1	1	1	1	1	1	1	0	1	1	0	0	1
D331	4	18	1	0	1	1	1	1	1	1	1	1	1	1	1	1	1	1	1	1	0	1	1	1	1	1	1	1	1	0	1	1	1	1	1	1	1	1	1	0	1	1	1	1	1	1	1	1	1
D332	4	18	1	1	0	0	0	0	0	0	1	0	0	0	0	0	0	1	1	1	1	0	1	1	1	1	1	1	1	1	1	1	1	1	1	1	1	1	1	1	1	1	1	1	1	0	0	1	1
D34	4	22	1	0	1	1	1	1	1	1	1	1	1	0	1	1	1	0	0	1	0	1	1	1	1	1	1	1	1	1	1	1	1	1	1	1	1	0	1	1	1	1	1	0	1	1	0	1	1
D35	4	23	1	0	1	0	1	1	1	1	1	1	1	1	1	1	1	0	0	1	0	0	1	1	1	1	0	1	0	1	1	1	1	1	0	1	1	1	1	1	1	0	1	1	1	1	1	1	1
D36	4	23	1	1	0	0	0	1	1	1	1	0	1	0	0	0	1	0	0	0	0	1	0	1	1	0	1	1	1	0	1	0	0	0	0	0	1	1	1	0	1	0	1	1	0	1	1	1	0
D37	4	22	1	0	1	0	0	1	1	0	1	1	1	1	1	1	1	0	0	1	0	0	1	1	1	1	0	1	1	0	0	1	1	1	1	1	1	1	1	1	1	1	1	1	1	1	1	0	0
D38	4	21	1	0	1	1	1	1	1	1	1	1	1	1	1	1	1	1	1	1	0	1	1	1	1	1	1	1	1	1	1	1	1	1	1	1	1	1	1	1	1	1	1	1	1	1	0	1	1
D39	4	21	1	0	0	1	1	1	1	1	1	1	1	1	1	1	1	1	0	1	1	1	1	1	1	1	1	1	1	1	1	1	1	1	1	1	1	1	1	1	1	1	1	1	1	1	1	1	1
D4	4	23	1	0	1	1	0	1	1	1	1	1	1	0	1	1	1	0	0	1	0	1	0	0	1	1	1	1	1	1	1	1	1	1	1	1	1	1	1	1	1	1	1	1	1	1	0	1	1
D40	4	21	2	0	0	0	1	0	1	1	1	1	1	0	0	1	1	0	1	1	0	0	1	1	1	1	1	1	1	1	1	1	1	1	1	1	1	1	1	1	1	0	1	1	1	1	1	1	1
D41	4	21	2	1	0	1	1	1	1	1	1	1	1	1	0	0	1	1	1	1	0	1	1	1	1	1	0	1	1	1	1	1	1	1	1	1	1	1	1	1	1	0	1	1	1	1	1	1	1
D42	4	20	1	0	1	1	1	1	1	1	1	1	1	1	1	0	1	1	1	1	0	1	1	1	1	1	1	1	1	1	1	1	1	0	1	1	1	1	1	1	1	0	1	1	1	1	1	1	1
D43	4	21	1	0	1	1	0	1	1	1	1	1	1	1	0	0	1	1	1	1	1	1	1	1	1	1	1	1	0	1	1	0	1	1	1	1	1	1	1	1	1	1	1	1	1	1	1	1	1
D44	4	21	1	0	1	1	0	1	1	0	1	1	1	0	0	0	1	1	1	1	1	1	1	1	1	1	0	1	1	1	1	1	1	0	1	1	1	1	1	1	1	0	1	0	1	1	1	1	0
D45	4	20	1	0	1	1	1	1	1	1	1	1	1	1	0	0	1	1	1	1	0	1	1	1	1	1	0	1	1	1	1	0	1	0	1	1	1	1	1	1	1	0	1	0	1	1	1	1	1
D46	4	18	1	1	1	1	1	1	1	1	1	1	1	1	1	1	1	0	1	1	0	0	1	1	1	1	0	1	1	1	1	1	1	0	1	1	1	1	1	1	1	0	1	1	1	1	1	1	0
D47	4	20	1	1	0	1	1	0	1	0	1	1	1	0	0	0	1	1	1	1	0	1	1	1	1	1	0	1	1	1	1	1	1	1	0	1	1	1	1	1	1	0	1	1	1	1	1	1	1
D48	4	20	1	0	1	1	0	1	1	1	1	1	1	0	1	1	1	0	1	1	0	1	1	1	1	1	1	1	1	1	1	1	1	0	1	1	1	1	1	1	1	0	1	1	1	1	1	1	1
D49	4	20	1	0	1	1	0	1	1	1	1	1	1	1	1	1	1	1	1	1	0	1	1	1	1	1	1	1	1	1	1	1	1	0	1	1	1	1	1	1	1	1	1	1	1	1	1	1	1
D5	4	20	1	0	1	1	1	1	1	1	1	1	1	0	1	1	1	0	0	1	0	1	1	1	1	1	1	1	1	1	1	1	1	0	1	1	1	1	1	0	1	1	1	1	1	1	1	1	1
D50	4	21	1	0	1	1	0	1	1	0	1	1	1	0	1	0	1	1	1	1	0	1	1	1	1	1	0	1	0	1	1	1	1	0	1	1	1	1	1	1	1	0	1	1	1	1	1	1	1
D51	4	20	1	0	1	1	1	1	1	0	1	1	1	1	1	0	1	1	1	1	0	1	1	1	1	1	0	1	1	1	1	1	1	1	1	1	1	1	1	1	1	1	1	1	1	1	1	1	1
D52	4	20	1	0	1	0	0	0	0	0	1	1	1	1	1	0	1	1	1	1	0	1	1	1	1	1	1	1	1	1	1	1	1	0	1	1	1	1	1	0	1	0	1	1	1	1	1	1	1
D53	4	20	1	0	1	1	1	0	1	0	1	1	1	1	0	1	1	1	1	1	0	1	1	1	1	1	1	1	1	1	0	1	1	1	1	1	1	1	1	0	1	0	1	1	1	1	1	1	1
D54	4	20	1	0	1	1	0	0	1	1	1	1	1	1	1	1	1	0	1	1	0	0	0	1	1	1	0	1	0	1	1	1	1	1	0	1	1	1	1	1	1	1	1	1	1	1	0	1	0
D55	4	20	1	0	0	0	1	0	1	0	1	1	0	0	1	0	1	0	0	1	0	1	1	1	1	1	1	1	1	1	1	1	1	1	1	1	1	1	1	0	1	0	1	1	1	1	0	1	1
D56	4	21	1	1	1	0	0	1	1	1	1	1	0	0	1	1	1	0	0	1	0	0	0	1	1	1	1	1	1	1	1	1	1	0	1	1	1	1	1	1	1	0	1	1	1	1	0	1	1
D57	4	20	1	0	1	1	1	1	1	1	1	1	0	0	1	1	1	0	1	1	0	1	1	1	1	1	1	1	1	1	1	1	1	1	1	0	0	1	1	1	1	1	0	0	1	1	1	1	1
D58	4	20	1	1	1	1	0	1	1	1	1	0	0	0	0	0	1	1	0	1	1	1	1	1	1	1	1	1	1	1	1	1	1	0	1	1	0	1	1	0	1	0	1	1	1	1	0	1	0
D59	4	23	1	0	0	0	0	1	0	1	1	1	1	1	1	1	1	1	1	1	0	1	1	1	1	1	1	1	1	1	1	1	1	1	0	1	1	1	1	1	1	1	1	0	1	1	0	1	1
D6	4	23	1	0	1	1	1	1	1	1	1	1	1	1	1	1	1	0	1	1	0	1	1	1	1	1	1	1	1	1	1	1	1	1	0	1	1	0	1	0	1	1	1	1	1	1	1	1	1
D60	4	20	1	0	0	0	1	0	1	1	1	1	1	1	1	1	1	1	1	1	0	1	1	1	1	1	1	1	1	1	1	1	1	1	0	1	1	1	1	1	1	1	1	1	1	1	1	1	1
D61	4	20	1	0	1	1	1	1	1	1	1	1	1	1	1	0	1	1	1	1	1	1	1	1	1	1	1	1	1	0	1	1	1	0	1	1	1	1	1	1	1	1	1	1	1	1	1	1	1
D62	4	20	1	0	0	0	1	1	1	1	1	1	1	0	1	0	1	0	1	1	0	1	1	1	1	1	1	1	1	0	1	0	1	1	1	1	0	1	1	1	1	0	1	1	0	1	1	1	0
D63	4	21	1	1	1	1	1	1	1	1	1	1	1	0	1	0	1	1	1	1	1	1	1	1	1	1	0	1	1	1	1	1	1	0	0	1	1	1	1	0	1	1	0	0	1	1	1	1	1
D64	4	20	1	0	1	0	1	1	1	0	1	0	1	1	1	1	1	1	1	1	1	1	1	0	0	0	0	1	1	1	1	1	1	0	1	1	1	1	1	1	1	1	1	1	1	1	1	1	1
D65	4	20	2	1	1	0	1	1	1	1	1	1	1	0	1	1	1	0	1	1	0	1	1	1	1	1	1	1	1	1	1	1	1	1	1	1	1	1	1	1	1	1	1	1	1	1	0	1	1
D66	4	20	1	0	0	1	1	0	1	0	1	1	1	1	1	0	1	0	0	1	0	1	1	1	1	1	1	1	1	1	1	1	1	1	1	1	0	0	1	0	1	0	1	1	1	1	1	0	0
D67	4	21	1	0	1	1	1	1	1	0	1	1	1	1	1	1	1	1	1	1	1	1	1	1	1	1	0	1	1	1	1	1	1	0	1	1	1	1	1	1	1	0	1	1	1	1	1	1	1
D68	4	20	2	0	0	0	1	0	1	1	1	1	1	1	0	0	1	0	1	1	0	1	1	1	1	1	1	1	1	1	1	0	1	0	1	1	1	0	1	1	1	0	1	0	1	1	1	1	0
D69	4	20	1	0	1	1	1	0	1	1	1	1	1	1	1	1	1	1	1	1	0	0	1	1	1	1	1	1	1	1	1	1	1	1	1	1	1	1	1	1	1	0	1	0	1	1	1	1	1
D7	4	22	2	0	1	0	1	1	1	1	1	1	0	0	1	1	1	0	0	1	0	1	1	1	1	1	1	1	1	1	1	1	1	0	1	1	1	0	1	1	1	1	1	1	1	1	1	0	1
D70	4	21	1	1	0	0	0	1	1	0	1	1	1	0	1	0	1	0	1	1	0	1	1	1	1	1	1	1	1	1	1	0	1	0	1	0	0	0	0	0	0	0	0	1	1	1	0	1	0
D71	4	20	1	0	0	0	1	0	1	1	0	1	1	1	1	0	1	0	1	1	0	1	1	1	1	1	1	1	1	1	0	1	1	0	1	1	1	1	1	1	1	1	1	1	0	1	1	0	1
D72	4	24	1	1	1	1	0	1	1	1	1	1	1	1	1	1	1	1	1	1	0	1	1	1	1	1	1	1	1	1	1	1	1	0	1	1	1	1	1	1	1	1	1	1	1	1	1	1	1
D73	4	22	1	0	1	1	1	1	1	1	1	1	1	1	1	1	1	1	1	1	0	1	1	1	1	1	0	1	1	1	1	0	1	1	1	1	0	1	1	1	1	0	1	0	0	0	1	1	1
D74	4	21	1	0	1	1	1	1	1	1	1	1	1	0	0	1	1	1	0	1	0	1	1	1	1	1	1	1	1	1	1	1	1	1	1	1	1	1	1	1	1	1	1	1	1	1	1	1	0
D75	4	20	1	0	1	1	1	1	1	0	1	1	1	1	0	1	1	1	1	1	1	0	0	0	0	0	0	1	1	0	0	1	1	1	1	1	1	1	1	1	1	1	1	1	1	1	1	1	1
D76	4	20	1	0	1	1	1	0	1	1	1	1	1	1	1	0	1	1	1	1	0	0	1	1	1	1	0	1	1	1	1	1	1	0	1	0	1	1	1	1	1	0	1	1	1	1	1	1	1
D77	4	20	1	0	1	0	1	0	1	1	1	1	1	1	1	1	1	1	1	1	0	1	1	1	1	1	0	1	1	1	1	1	1	1	1	1	1	1	1	0	1	1	1	1	0	1	1	1	1
D78	4	20	1	1	1	1	1	1	1	1	1	1	1	1	1	0	1	1	1	1	0	1	1	1	1	1	0	1	1	1	1	1	1	1	0	1	1	1	1	1	1	0	1	0	1	1	0	1	1
D79	4	20	1	0	1	0	1	0	1	0	1	1	1	1	1	1	1	1	1	1	0	1	1	1	1	1	1	1	1	1	1	1	1	1	1	1	1	1	1	1	1	0	1	1	1	1	1	0	0
D8	4	22	2	1	0	0	1	1	1	0	1	1	1	1	0	1	1	0	0	0	0	0	1	1	1	1	0	1	0	1	1	1	1	0	1	1	1	1	1	1	1	0	1	0	1	1	1	1	1
D80	4	20	1	0	1	1	1	1	1	1	1	1	1	1	1	1	1	1	1	0	0	1	1	1	1	1	0	1	1	1	1	1	1	1	1	1	1	1	1	1	1	0	1	0	0	1	1	1	1
D81	4	30	2	0	1	1	1	1	1	1	1	1	1	1	1	1	1	1	1	1	1	0	1	1	0	1	1	1	1	1	1	1	1	0	1	1	1	1	0	0	1	0	1	1	1	1	0	1	1
D82	4	21	1	0	1	1	1	1	1	1	0	1	1	1	1	1	1	1	0	0	0	1	0	1	1	1	0	1	1	1	1	1	1	1	1	1	1	1	1	1	1	0	1	1	1	1	1	0	1
D83	4	22	2	0	1	1	1	0	1	1	1	1	1	1	1	1	1	0	1	1	0	1	1	1	1	1	0	1	1	1	1	0	1	1	1	1	1	1	1	1	1	0	0	1	1	1	1	1	0
D84	4	21	1	0	1	1	1	1	1	1	1	1	1	1	1	1	1	1	1	0	0	1	1	1	1	1	0	1	1	1	1	1	1	1	0	1	1	1	1	0	1	1	1	1	1	1	1	1	0
D85	4	20	NR	1	1	0	1	1	1	0	1	1	1	0	1	1	1	1	1	1	1	1	1	0	1	1	1	0	1	1	0	0	0	0	1	1	1	1	1	1	1	0	1	1	1	1	1	1	1
D86	4	21	1	1	1	1	1	1	1	1	1	1	1	1	1	1	1	1	1	1	0	1	1	1	1	1	1	1	1	1	1	1	1	1	1	1	1	1	1	0	1	0	1	1	1	1	1	1	1
D87	4	NR	1	0	1	1	1	1	1	1	1	1	1	1	1	1	1	1	1	0	0	1	1	1	1	1	0	0	1	1	0	1	1	1	0	1	1	1	1	0	1	1	1	1	1	1	1	1	1
D88	4	20	1	0	1	0	0	1	1	1	1	0	1	0	0	0	1	0	1	1	0	0	1	1	1	1	1	1	0	1	1	1	1	0	1	1	1	1	1	1	1	1	1	1	1	1	1	1	1
D89	4	20	1	0	1	0	1	0	1	0	1	1	1	0	1	1	1	0	0	1	1	1	1	1	1	1	1	1	1	1	1	1	1	1	1	1	1	1	1	1	1	0	1	0	1	1	1	1	0
D9	4	35	2	0	1	1	1	1	0	0	1	0	1	1	1	1	1	0	0	1	0	1	1	0	0	1	1	1	0	1	1	1	1	0	0	1	1	0	1	1	1	1	1	1	1	1	1	1	1
D90	4	20	1	0	1	0	1	1	1	1	1	1	0	0	1	1	1	0	0	1	0	0	1	1	1	1	1	1	1	1	1	1	1	1	0	1	1	1	1	1	1	0	1	1	1	1	1	1	1
D91	4	20	1	0	1	0	1	1	1	1	1	1	1	0	1	1	1	0	0	1	0	1	1	1	1	1	1	1	1	1	1	1	1	0	0	1	1	1	1	1	1	0	1	1	1	0	1	1	1
D92	4	20	1	0	1	0	0	1	1	0	1	1	1	1	1	1	1	1	1	1	1	1	1	1	1	1	1	1	1	1	1	1	1	1	1	1	1	1	1	1	1	1	1	1	1	1	1	1	1
D93	4	20	1	0	1	1	1	0	1	0	1	1	1	1	1	1	1	0	0	1	1	1	1	1	1	1	1	1	0	1	1	1	1	1	1	1	1	1	1	1	1	0	1	1	1	1	0	1	0
D94	4	25	1	0	1	1	1	1	1	0	1	1	1	1	1	1	1	1	1	1	0	1	1	1	1	1	1	1	1	1	1	1	1	1	1	1	0	1	1	1	1	1	1	1	1	1	1	1	1
D95	4	21	2	0	1	1	0	1	1	1	1	1	1	1	1	0	1	1	1	1	0	1	1	1	1	1	0	1	1	1	0	1	1	0	1	1	1	1	1	1	1	1	1	1	1	1	1	1	1
* four blocks of 78 pictures each, containing the same instances of facial expressions (the seven emotions and the neutral face), and randomly organized within each block
1 = Female
2=Male
[truncated: 35 more columns]
